# Supplementary material for: Root Transcriptome Analysis of Wild Peanut Reveals Candidate Genes for Nematode Resistance
Source: PLoS One. 2015 Oct 21;10(10):e0140937. doi: 10.1371/journal.pone.0140937 (PMC4619257; doi:10.1371/journal.pone.0140937)
Supplement: S1 Table — (XLSX) [file pone.0140937.s001.xlsx]

## Sheet: Plan1
S1 Table. Blast Hits description of A. stenosperma contigs
Subject accession ID	Subject Length (bp)	Query title	Query Accession	E-value
A_stenosperma_Nema_HiSeq_L_1_T_1	1209	PREDICTED: Pyrus x bretschneideri clavaminate synthase-like protein At3g21360 (LOC103944804), mRNA	gi|694325153|ref|XM_009355266.1|	2e-55
A_stenosperma_Nema_HiSeq_L_2_T_1	1008	PREDICTED: Glycine max chitobiosyldiphosphodolichol beta-mannosyltransferase-like (LOC100789238), transcript variant X1, mRNA	gi|571521679|ref|XM_006598139.1|	0.0
A_stenosperma_Nema_HiSeq_L_3_T_1	2218	PREDICTED: Glycine max nitric oxide-associated protein 1-like (LOC100805561), mRNA	gi|571445415|ref|XM_006576731.1|	0.0
A_stenosperma_Nema_HiSeq_L_3_T_2	1950	Arachis stenosperma clone AS1RN0x727 microsatellite sequence	gi|70779723|gb|DQ099046.1|	0.0
A_stenosperma_Nema_HiSeq_L_4_T_1	1773	PREDICTED: Cicer arietinum E3 ubiquitin-protein ligase COP1-like (LOC101510767), mRNA	gi|502097833|ref|XM_004491035.1|	0.0
A_stenosperma_Nema_HiSeq_L_5_T_1	226	Arachis hypogaea auxin-repressed protein mRNA, complete cds	gi|71040686|gb|DQ097732.1|	6e-64
A_stenosperma_Nema_HiSeq_L_5_T_2	247	Arachis hypogaea auxin-repressed protein mRNA, complete cds	gi|71040686|gb|DQ097732.1|	3e-62
A_stenosperma_Nema_HiSeq_L_5_T_3	185	Arachis hypogaea auxin-repressed protein mRNA, complete cds	gi|71040686|gb|DQ097732.1|	2e-78
A_stenosperma_Nema_HiSeq_L_6_T_1	1643	Arachis stenosperma clone AS1RN22E12 microsatellite sequence	gi|70779786|gb|DQ099109.1|	0.0
A_stenosperma_Nema_HiSeq_L_7_T_1	1866	Arachis hypogaea beta-ketoacyl-ACP synthetase I (kasI) mRNA, complete cds	gi|268527766|gb|FJ768729.1|	0.0
A_stenosperma_Nema_HiSeq_L_8_T_1	256	***** No hits found *****
A_stenosperma_Nema_HiSeq_L_9_T_1	1183	PREDICTED: Sesamum indicum E3 ubiquitin-protein ligase PUB23-like (LOC105161716), mRNA	gi|747062578|ref|XM_011079505.1|	5e-12
A_stenosperma_Nema_HiSeq_L_10_T_1	1949	Glycine max chloride channel (LOC778094), mRNA	gi|351722960|ref|NM_001249565.1|	0.0
A_stenosperma_Nema_HiSeq_L_11_T_1	3487	Phaseolus vulgaris hypothetical protein (PHAVU_009G078500g) mRNA, complete cds	gi|593269323|ref|XM_007136777.1|	0.0
A_stenosperma_Nema_HiSeq_L_11_T_2	908	PREDICTED: Glycine max protein IQ-DOMAIN 1-like (LOC100805149), mRNA	gi|571538921|ref|XM_003549296.2|	2e-74
A_stenosperma_Nema_HiSeq_L_11_T_3	509	PREDICTED: Cicer arietinum cytochrome P450 711A1-like (LOC101510162), transcript variant X2, misc_RNA	gi|502132645|ref|XR_189864.1|	2e-26
A_stenosperma_Nema_HiSeq_L_11_T_4	3596	Phaseolus vulgaris hypothetical protein (PHAVU_009G078500g) mRNA, complete cds	gi|593269323|ref|XM_007136777.1|	0.0
A_stenosperma_Nema_HiSeq_L_11_T_5	3511	Phaseolus vulgaris hypothetical protein (PHAVU_009G078500g) mRNA, complete cds	gi|593269323|ref|XM_007136777.1|	0.0
A_stenosperma_Nema_HiSeq_L_12_T_1	469	***** No hits found *****
A_stenosperma_Nema_HiSeq_L_12_T_2	504	***** No hits found *****
A_stenosperma_Nema_HiSeq_L_13_T_1	1300	Arachis hypogaea aux/IAA protein mRNA, partial cds	gi|115187490|gb|DQ887078.1|	0.0
A_stenosperma_Nema_HiSeq_L_13_T_2	895	Arachis hypogaea aux/IAA protein mRNA, partial cds	gi|115187490|gb|DQ887078.1|	0.0
A_stenosperma_Nema_HiSeq_L_14_T_1	1251	Phaseolus vulgaris hypothetical protein (PHAVU_002G220700g) mRNA, complete cds	gi|593792393|ref|XM_007159174.1|	7e-135
A_stenosperma_Nema_HiSeq_L_14_T_2	1477	PREDICTED: Glycine max uncharacterized LOC100803004 (LOC100803004), misc_RNA	gi|571470148|ref|XR_415402.1|	0.0
A_stenosperma_Nema_HiSeq_L_15_T_1	1957	PREDICTED: Glycine max glycogen synthase kinase-3 (GSK-3), transcript variant X1, mRNA	gi|571480796|ref|XM_006588369.1|	0.0
A_stenosperma_Nema_HiSeq_L_15_T_2	1949	PREDICTED: Glycine max glycogen synthase kinase-3 (GSK-3), transcript variant X1, mRNA	gi|571480796|ref|XM_006588369.1|	0.0
A_stenosperma_Nema_HiSeq_L_15_T_3	1949	PREDICTED: Glycine max glycogen synthase kinase-3 (GSK-3), transcript variant X1, mRNA	gi|571480796|ref|XM_006588369.1|	0.0
A_stenosperma_Nema_HiSeq_L_16_T_1	2309	Glycine max mitochondrion, complete genome	gi|403311548|gb|JX463295.1|	0.0
A_stenosperma_Nema_HiSeq_L_16_T_2	1181	Glycine max mitochondrion, complete genome	gi|403311548|gb|JX463295.1|	0.0
A_stenosperma_Nema_HiSeq_L_16_T_3	1455	Boea hygrometrica mitochondrion, complete genome	gi|340549473|gb|JN107812.1|	0.0
A_stenosperma_Nema_HiSeq_L_16_T_4	1422	Boea hygrometrica mitochondrion, complete genome	gi|340549473|gb|JN107812.1|	0.0
A_stenosperma_Nema_HiSeq_L_17_T_1	2190	Phaseolus vulgaris hypothetical protein (PHAVU_001G071100g) mRNA, complete cds	gi|593796851|ref|XM_007161402.1|	0.0
A_stenosperma_Nema_HiSeq_L_18_T_1	437	***** No hits found *****
A_stenosperma_Nema_HiSeq_L_18_T_2	441	***** No hits found *****
A_stenosperma_Nema_HiSeq_L_19_T_1	1284	PREDICTED: Cicer arietinum ferredoxin-3, chloroplastic-like (LOC101489519), transcript variant X2, mRNA	gi|502120994|ref|XM_004497095.1|	6e-106
A_stenosperma_Nema_HiSeq_L_20_T_1	719	Arachis hypogaea cultivar Luhua 14 late embryogenesis abundant protein group 9 protein (LEA9-2) mRNA, complete cds	gi|312599846|gb|HM543593.1|	0.0
A_stenosperma_Nema_HiSeq_L_20_T_2	577	Arachis hypogaea cultivar Luhua 14 late embryogenesis abundant protein group 9 protein (LEA9-2) mRNA, complete cds	gi|312599846|gb|HM543593.1|	0.0
A_stenosperma_Nema_HiSeq_L_21_T_1	294	PREDICTED: Fragaria vesca subsp. vesca mitochondrial import inner membrane translocase subunit TIM17-2 (LOC101294777), mRNA	gi|764608823|ref|XM_004303555.2|	4e-37
A_stenosperma_Nema_HiSeq_L_22_T_1	489	PREDICTED: Cicer arietinum protein MEI2-like 2-like (LOC101499053), transcript variant X5, mRNA	gi|502179622|ref|XM_004516408.1|	6e-122
A_stenosperma_Nema_HiSeq_L_23_T_1	2182	Lotus japonicus cDNA, clone: LjFL1-075-AH08, HTC	gi|292770894|dbj|AK337669.1|	0.0
A_stenosperma_Nema_HiSeq_L_24_T_1	1045	Arachis hypogaea clone PM346 microsatellite sequence	gi|32251046|gb|AY310546.1|	2e-129
A_stenosperma_Nema_HiSeq_L_25_T_1	821	PREDICTED: Glycine max isoflavone 7-O-methyltransferase-like (LOC100811609), mRNA	gi|356568751|ref|XM_003552526.1|	6e-99
A_stenosperma_Nema_HiSeq_L_25_T_2	1516	Glycine max isoflavone 7-O-methyltransferase-like (LOC100813225), mRNA	gi|452725983|ref|NM_001254233.2|	1e-153
A_stenosperma_Nema_HiSeq_L_25_T_3	1503	PREDICTED: Glycine max isoflavone 7-O-methyltransferase-like (LOC100811609), mRNA	gi|356568751|ref|XM_003552526.1|	2e-146
A_stenosperma_Nema_HiSeq_L_25_T_4	1516	Glycine max isoflavone 7-O-methyltransferase-like (LOC100813225), mRNA	gi|452725983|ref|NM_001254233.2|	2e-155
A_stenosperma_Nema_HiSeq_L_26_T_1	1338	PREDICTED: Glycine max WD repeat-containing protein 82-B-like (LOC100810444), transcript variant X1, mRNA	gi|571508867|ref|XM_003545360.2|	0.0
A_stenosperma_Nema_HiSeq_L_27_T_1	1099	***** No hits found *****
A_stenosperma_Nema_HiSeq_L_28_T_1	1363	Arachis hypogaea soluble diacylglycerol acyltransferase (DGAT3) mRNA, complete cds	gi|62084564|gb|AY875644.1|	0.0
A_stenosperma_Nema_HiSeq_L_28_T_2	1363	Arachis hypogaea soluble diacylglycerol acyltransferase (DGAT3) mRNA, complete cds	gi|62084564|gb|AY875644.1|	0.0
A_stenosperma_Nema_HiSeq_L_28_T_3	1363	Arachis hypogaea soluble diacylglycerol acyltransferase (DGAT3) mRNA, complete cds	gi|62084564|gb|AY875644.1|	0.0
A_stenosperma_Nema_HiSeq_L_29_T_1	1428	PREDICTED: Glycine max GDSL esterase/lipase At5g22810-like (LOC100792352), mRNA	gi|571494046|ref|XM_003540164.2|	0.0
A_stenosperma_Nema_HiSeq_L_30_T_1	162	Cardamine impatiens plastid, complete genome	gi|597441122|gb|KJ136821.1|	5e-78
A_stenosperma_Nema_HiSeq_L_30_T_2	1474	Arachis hypogaea chloroplast, complete genome	gi|627757344|gb|KJ468094.1|	0.0
A_stenosperma_Nema_HiSeq_L_30_T_3	1946	Arachis hypogaea chloroplast, complete genome	gi|627757344|gb|KJ468094.1|	0.0
A_stenosperma_Nema_HiSeq_L_30_T_4	3352	Arachis hypogaea chloroplast, complete genome	gi|627757344|gb|KJ468094.1|	0.0
A_stenosperma_Nema_HiSeq_L_30_T_5	3357	Arachis hypogaea chloroplast, complete genome	gi|627757344|gb|KJ468094.1|	0.0
A_stenosperma_Nema_HiSeq_L_30_T_6	3357	Arachis hypogaea chloroplast, complete genome	gi|627757344|gb|KJ468094.1|	0.0
A_stenosperma_Nema_HiSeq_L_30_T_7	3357	Arachis hypogaea chloroplast, complete genome	gi|627757344|gb|KJ468094.1|	0.0
A_stenosperma_Nema_HiSeq_L_31_T_1	675	PREDICTED: Cicer arietinum uncharacterized LOC101493691 (LOC101493691), mRNA	gi|502155734|ref|XM_004510116.1|	1e-85
A_stenosperma_Nema_HiSeq_L_32_T_1	2152	Phaseolus vulgaris hypothetical protein (PHAVU_006G129000g) mRNA, complete cds	gi|593693941|ref|XM_007147430.1|	0.0
A_stenosperma_Nema_HiSeq_L_33_T_1	2096	PREDICTED: Glycine max dynamin-related protein 5A-like (LOC100787913), mRNA	gi|571486827|ref|XM_003538072.2|	0.0
A_stenosperma_Nema_HiSeq_L_34_T_1	1978	Arachis hypogaea putative MYB-related protein 14 (MYB14) gene, complete cds	gi|563425573|gb|KF208668.1|	0.0
A_stenosperma_Nema_HiSeq_L_35_T_1	1343	PREDICTED: Glycine max transmembrane protein 184A-like (LOC100780484), misc_RNA	gi|571500324|ref|XR_417686.1|	0.0
A_stenosperma_Nema_HiSeq_L_36_T_1	1960	Arachis hypogaea beta-amyrin 24-hydroxylase CYP93E4 mRNA, complete cds	gi|682022758|gb|KF906535.1|	0.0
A_stenosperma_Nema_HiSeq_L_37_T_1	1737	PREDICTED: Glycine max glutamine--fructose-6-phosphate aminotransferase [isomerizing] 2-like (LOC100779312), mRNA	gi|571479243|ref|XM_003534457.2|	0.0
A_stenosperma_Nema_HiSeq_L_38_T_1	1623	Arachis hypogaea Na+/H+ antiporter (NHX1) mRNA, complete cds	gi|301352772|gb|HM590627.1|	0.0
A_stenosperma_Nema_HiSeq_L_39_T_1	919	PREDICTED: Glycine max histone H2A-like (LOC100783903), mRNA	gi|571502818|ref|XM_003543459.2|	4e-106
A_stenosperma_Nema_HiSeq_L_40_T_1	301	Arachis hypogaea clone 05_08E putative stilbene synthase mRNA, partial cds	gi|563354881|gb|KF241167.1|	1e-146
A_stenosperma_Nema_HiSeq_L_40_T_2	680	Arachis hypogaea clone 05_08E putative stilbene synthase mRNA, partial cds	gi|563354881|gb|KF241167.1|	0.0
A_stenosperma_Nema_HiSeq_L_40_T_3	603	Arachis hypogaea clone 03_11D putative stilbene synthase mRNA, partial cds	gi|563354876|gb|KF241164.1|	0.0
A_stenosperma_Nema_HiSeq_L_40_T_4	185	Arachis hypogaea clone 05_08E putative stilbene synthase mRNA, partial cds	gi|563354881|gb|KF241167.1|	9e-86
A_stenosperma_Nema_HiSeq_L_40_T_5	301	Arachis hypogaea clone 05_08E putative stilbene synthase mRNA, partial cds	gi|563354881|gb|KF241167.1|	5e-150
A_stenosperma_Nema_HiSeq_L_41_T_1	2064	PREDICTED: Glycine max sugar transport protein 13-like (LOC100787405), mRNA	gi|571486591|ref|XM_003539227.2|	0.0
A_stenosperma_Nema_HiSeq_L_42_T_1	2186	Phaseolus vulgaris hypothetical protein (PHAVU_006G168500g) mRNA, complete cds	gi|593694905|ref|XM_007147896.1|	1e-164
A_stenosperma_Nema_HiSeq_L_42_T_2	1152	***** No hits found *****
A_stenosperma_Nema_HiSeq_L_43_T_1	1033	PREDICTED: Glycine max histone H1-like (LOC100795994), mRNA	gi|571481462|ref|XM_003536842.2|	3e-48
A_stenosperma_Nema_HiSeq_L_44_T_1	2774	PREDICTED: Cicer arietinum monosaccharide-sensing protein 2-like (LOC101501071), transcript variant X2, mRNA	gi|502130977|ref|XM_004500777.1|	0.0
A_stenosperma_Nema_HiSeq_L_45_T_1	1393	Lotus japonicus cDNA, clone: LjFL2-003-BA01, HTC	gi|292780095|dbj|AK337921.1|	0.0
A_stenosperma_Nema_HiSeq_L_46_T_1	1222	Ricinus communis lipid binding protein, putative, mRNA	gi|255582326|ref|XM_002531908.1|	5e-27
A_stenosperma_Nema_HiSeq_L_46_T_2	1182	Ricinus communis lipid binding protein, putative, mRNA	gi|255582326|ref|XM_002531908.1|	5e-27
A_stenosperma_Nema_HiSeq_L_47_T_1	784	***** No hits found *****
A_stenosperma_Nema_HiSeq_L_48_T_1	1935	PREDICTED: Glycine max probable receptor-like protein kinase At5g24010-like (LOC100788063), misc_RNA	gi|571552341|ref|XR_137495.2|	0.0
A_stenosperma_Nema_HiSeq_L_49_T_1	1801	Stylosanthes hamata ethylene-responsive element binding protein homolog gene, complete cds	gi|4099913|gb|U91857.1|SHU91857	0.0
A_stenosperma_Nema_HiSeq_L_50_T_1	2442	PREDICTED: Glycine max protein TRANSPORT INHIBITOR RESPONSE 1-like (LOC100809794), transcript variant X1, mRNA	gi|571440275|ref|XM_003518902.2|	0.0
A_stenosperma_Nema_HiSeq_L_50_T_2	2357	PREDICTED: Glycine max protein TRANSPORT INHIBITOR RESPONSE 1-like (LOC100779337), transcript variant X2, misc_RNA	gi|571481271|ref|XR_416203.1|	0.0
A_stenosperma_Nema_HiSeq_L_51_T_1	2215	PREDICTED: Glycine max myosin-2 heavy chain, non muscle-like (LOC100816215), transcript variant X1, mRNA	gi|571441468|ref|XM_003519243.2|	0.0
A_stenosperma_Nema_HiSeq_L_52_T_1	668	***** No hits found *****
A_stenosperma_Nema_HiSeq_L_52_T_2	574	***** No hits found *****
A_stenosperma_Nema_HiSeq_L_53_T_1	2180	PREDICTED: Glycine max beta-1,4-mannosyl-glycoprotein 4-beta-N-acetylglucosaminyltransferase-like (LOC100805850), mRNA	gi|571471251|ref|XM_003531286.2|	0.0
A_stenosperma_Nema_HiSeq_L_54_T_1	1650	Lotus japonicus clone JCVI-FLLj-20B6 unknown mRNA	gi|388508217|gb|BT142381.1|	0.0
A_stenosperma_Nema_HiSeq_L_55_T_1	844	PREDICTED: Glycine max uncharacterized LOC100815402 (LOC100815402), mRNA	gi|571566360|ref|XM_003555850.2|	2e-74
A_stenosperma_Nema_HiSeq_L_56_T_1	837	Arachis stenosperma clone AS1RN2F12 microsatellite sequence	gi|70779734|gb|DQ099057.1|	0.0
A_stenosperma_Nema_HiSeq_L_57_T_1	2424	PREDICTED: Glycine max multiple C2 and transmembrane domain-containing protein 2-like (LOC100800326), transcript variant X2, mRNA	gi|571465269|ref|XM_006583245.1|	0.0
A_stenosperma_Nema_HiSeq_L_58_T_1	2125	Stylosanthes guianensis phosphate transporter 1 (PT1) mRNA, complete cds	gi|465828374|gb|JX560965.1|	0.0
A_stenosperma_Nema_HiSeq_L_59_T_1	771	Phaseolus vulgaris hypothetical protein (PHAVU_011G097400g) mRNA, complete cds	gi|593206667|ref|XM_007132415.1|	5e-75
A_stenosperma_Nema_HiSeq_L_59_T_2	407	Phaseolus vulgaris hypothetical protein (PHAVU_011G097400g) mRNA, complete cds	gi|593206667|ref|XM_007132415.1|	1e-62
A_stenosperma_Nema_HiSeq_L_59_T_3	414	Phaseolus vulgaris hypothetical protein (PHAVU_011G097400g) mRNA, complete cds	gi|593206667|ref|XM_007132415.1|	7e-76
A_stenosperma_Nema_HiSeq_L_59_T_4	439	Phaseolus vulgaris hypothetical protein (PHAVU_011G097400g) mRNA, complete cds	gi|593206667|ref|XM_007132415.1|	3e-75
A_stenosperma_Nema_HiSeq_L_60_T_1	586	***** No hits found *****
A_stenosperma_Nema_HiSeq_L_61_T_1	987	Glycine max cDNA, clone: GMFL01-02-P07	gi|210145726|dbj|AK244417.1|	7e-169
A_stenosperma_Nema_HiSeq_L_62_T_1	624	PREDICTED: Phoenix dactylifera 14 kDa proline-rich protein DC2.15-like (LOC103705143), mRNA	gi|672127059|ref|XM_008788768.1|	7e-23
A_stenosperma_Nema_HiSeq_L_63_T_1	1115	Glycine max 40S ribosomal protein S3a-like (LOC100818730), mRNA	gi|574584577|ref|NM_001289223.1|	0.0
A_stenosperma_Nema_HiSeq_L_64_T_1	609	Lotus japonicus clone JCVI-FLLj-4N4 unknown mRNA	gi|388516606|gb|BT146571.1|	1e-144
A_stenosperma_Nema_HiSeq_L_65_T_1	1756	Glycine max cDNA, clone: GMFL01-27-B12	gi|210143604|dbj|AK286386.1|	0.0
A_stenosperma_Nema_HiSeq_L_66_T_1	490	***** No hits found *****
A_stenosperma_Nema_HiSeq_L_67_T_1	1576	PREDICTED: Glycine max nudix hydrolase 19, chloroplastic-like (LOC100793335), misc_RNA	gi|571535755|ref|XR_419065.1|	0.0
A_stenosperma_Nema_HiSeq_L_67_T_2	1483	PREDICTED: Glycine max nudix hydrolase 19, chloroplastic-like (LOC100793335), misc_RNA	gi|571535755|ref|XR_419065.1|	1e-178
A_stenosperma_Nema_HiSeq_L_68_T_1	2579	PREDICTED: Glycine max sucrose transport protein SUC4-like (LOC100820483), transcript variant X1, mRNA	gi|571441215|ref|XM_003519168.2|	0.0
A_stenosperma_Nema_HiSeq_L_69_T_1	1034	***** No hits found *****
A_stenosperma_Nema_HiSeq_L_70_T_1	1728	PREDICTED: Glycine max UDP-galactose transporter 2-like (LOC100817847), mRNA	gi|571486528|ref|XM_006590320.1|	0.0
A_stenosperma_Nema_HiSeq_L_71_T_1	1238	Glycine max tau class glutathione S-transferase (GSTU28) mRNA, complete cds	gi|748303012|gb|KM818446.1|	4e-63
A_stenosperma_Nema_HiSeq_L_71_T_2	1081	Medicago truncatula clone JCVI-FLMt-11M21 unknown mRNA	gi|388504653|gb|BT140598.1|	7e-75
A_stenosperma_Nema_HiSeq_L_71_T_3	490	Glycine max tau class glutathione S-transferase (GSTU28) mRNA, complete cds	gi|748303012|gb|KM818446.1|	1e-64
A_stenosperma_Nema_HiSeq_L_71_T_4	1032	Medicago truncatula clone JCVI-FLMt-11M21 unknown mRNA	gi|388504653|gb|BT140598.1|	3e-73
A_stenosperma_Nema_HiSeq_L_71_T_5	1081	Medicago truncatula clone JCVI-FLMt-11M21 unknown mRNA	gi|388504653|gb|BT140598.1|	3e-78
A_stenosperma_Nema_HiSeq_L_72_T_1	1698	Lotus japonicus cDNA, clone: LjFL2-001-DF04, HTC	gi|292774687|dbj|AK337879.1|	0.0
A_stenosperma_Nema_HiSeq_L_73_T_1	544	PREDICTED: Fragaria vesca subsp. vesca tubulin alpha-3 chain (LOC101309809), transcript variant X1, mRNA	gi|764564077|ref|XM_004294960.2|	6e-23
A_stenosperma_Nema_HiSeq_L_73_T_2	529	PREDICTED: Fragaria vesca subsp. vesca tubulin alpha-3 chain (LOC101309809), transcript variant X1, mRNA	gi|764564077|ref|XM_004294960.2|	9e-11
A_stenosperma_Nema_HiSeq_L_74_T_1	804	Medicago truncatula clone JCVI-FLMt-4F4 unknown mRNA	gi|388511376|gb|BT143956.1|	3e-57
A_stenosperma_Nema_HiSeq_L_75_T_1	2175	Medicago truncatula Heat-shock protein (MTR_2g017730) mRNA, complete cds	gi|357447046|ref|XM_003593751.1|	1e-178
A_stenosperma_Nema_HiSeq_L_76_T_1	2067	Lotus japonicus cDNA, clone: LjFL3-036-BF11, HTC	gi|292683058|dbj|AK339610.1|	0.0
A_stenosperma_Nema_HiSeq_L_77_T_1	905	PREDICTED: Glycine max probable steroid-binding protein 3-like (LOC100779765), mRNA	gi|571459132|ref|XM_003526083.2|	3e-97
A_stenosperma_Nema_HiSeq_L_78_T_1	2006	PREDICTED: Glycine max xylose isomerase-like (LOC100804624), mRNA	gi|571534233|ref|XM_003549447.2|	0.0
A_stenosperma_Nema_HiSeq_L_79_T_1	1005	Phaseolus vulgaris hypothetical protein (PHAVU_010G065400g) mRNA, complete cds	gi|593264959|ref|XM_007134596.1|	3e-107
A_stenosperma_Nema_HiSeq_L_80_T_1	613	Lotus japonicus clone JCVI-FLLj-22M5 unknown mRNA	gi|388490683|gb|BT133613.1|	9e-136
A_stenosperma_Nema_HiSeq_L_81_T_1	2095	Arachis hypogaea var. vulgaris cultivar Yindu Huasheng sucrose synthase (SuSy) mRNA, complete cds	gi|333494281|gb|JF346233.1|	0.0
A_stenosperma_Nema_HiSeq_L_81_T_2	119	Arachis hypogaea var. vulgaris cultivar Yindu Huasheng sucrose synthase (SuSy) mRNA, complete cds	gi|333494281|gb|JF346233.1|	1e-28
A_stenosperma_Nema_HiSeq_L_81_T_3	2463	Arachis hypogaea var. vulgaris cultivar Yindu Huasheng sucrose synthase (SuSy) mRNA, complete cds	gi|333494281|gb|JF346233.1|	0.0
A_stenosperma_Nema_HiSeq_L_82_T_1	1743	PREDICTED: Glycine max auxilin-like protein 1-like (LOC100816942), mRNA	gi|571439765|ref|XM_003520075.2|	0.0
A_stenosperma_Nema_HiSeq_L_83_T_1	1138	Arachis hypogaea 60S ribosomal protein L15 mRNA, complete cds	gi|488726175|gb|JX424591.1|	0.0
A_stenosperma_Nema_HiSeq_L_84_T_1	155	Arachis hypogaea cultivar Zhonghua 2 cytosolic ascorbate peroxidase (APX) mRNA, complete cds	gi|498923198|gb|KC594039.1|	2e-72
A_stenosperma_Nema_HiSeq_L_85_T_1	2109	Phaseolus vulgaris hypothetical protein (PHAVU_007G141700g) mRNA, complete cds	gi|593687206|ref|XM_007144201.1|	0.0
A_stenosperma_Nema_HiSeq_L_86_T_1	1118	PREDICTED: Glycine max transcription factor ILR3-like (LOC100783689), mRNA	gi|571493311|ref|XM_003539988.2|	0.0
A_stenosperma_Nema_HiSeq_L_87_T_1	2145	PREDICTED: Glycine max probable sodium-coupled neutral amino acid transporter 6-like (LOC100796345), mRNA	gi|571549659|ref|XM_003552576.2|	0.0
A_stenosperma_Nema_HiSeq_L_88_T_1	743	PREDICTED: Brassica rapa zinc finger protein ZAT10-like (LOC103835375), mRNA	gi|685348003|ref|XM_009111533.1|	6e-14
A_stenosperma_Nema_HiSeq_L_89_T_1	2217	PREDICTED: Glycine max RNA-binding protein 39-like (LOC100818613), transcript variant X1, mRNA	gi|571456207|ref|XM_003525049.2|	0.0
A_stenosperma_Nema_HiSeq_L_90_T_1	895	Glycine max cDNA, clone: GMFL01-15-K18	gi|210142970|dbj|AK285752.1|	9e-88
A_stenosperma_Nema_HiSeq_L_91_T_1	1490	Medicago truncatula Acidic endochitinase (MTR_2g102020) mRNA, complete cds	gi|357454970|ref|XM_003597718.1|	8e-06
A_stenosperma_Nema_HiSeq_L_92_T_1	1226	PREDICTED: Eucalyptus grandis microsomal glutathione S-transferase 3 (LOC104449775), mRNA	gi|702374965|ref|XM_010064038.1|	6e-51
A_stenosperma_Nema_HiSeq_L_93_T_1	1113	PREDICTED: Glycine max trypsin inhibitor A-like (LOC100811209), mRNA	gi|571530165|ref|XM_003548239.2|	1e-101
A_stenosperma_Nema_HiSeq_L_94_T_1	1059	PREDICTED: Jatropha curcas NADH dehydrogenase [ubiquinone] 1 alpha subcomplex subunit 6 (LOC105631242), mRNA	gi|802574146|ref|XM_012213293.1|	1e-57
A_stenosperma_Nema_HiSeq_L_95_T_1	206	Vitis vinifera clone SS0AEB24YM17	gi|349720721|emb|FQ387935.1|	4e-20
A_stenosperma_Nema_HiSeq_L_95_T_2	155	***** No hits found *****
A_stenosperma_Nema_HiSeq_L_96_T_1	1478	Arachis hypogaea ethylene-responsive element binding factor 5 (ERF5) mRNA, complete cds	gi|407317208|gb|JQ048932.1|	0.0
A_stenosperma_Nema_HiSeq_L_97_T_1	2337	PREDICTED: Glycine max putative quinone-oxidoreductase homolog, chloroplastic-like (LOC100790762), mRNA	gi|571491451|ref|XM_003540080.2|	0.0
A_stenosperma_Nema_HiSeq_L_98_T_1	1514	Lotus japonicus clone JCVI-FLLj-7O3 unknown mRNA	gi|388508477|gb|BT142511.1|	0.0
A_stenosperma_Nema_HiSeq_L_99_T_1	142	Arachis hypogaea 5.8S ribosomal RNA gene, partial sequence; internal transcribed spacer 2, complete sequence; and 28S ribosomal RNA gene, partial sequence	gi|398330124|gb|JN617209.1|	3e-29
A_stenosperma_Nema_HiSeq_L_99_T_2	305	Arachis hypogaea 5.8S ribosomal RNA gene, partial sequence; internal transcribed spacer 2, complete sequence; and 28S ribosomal RNA gene, partial sequence	gi|398330124|gb|JN617209.1|	5e-106
A_stenosperma_Nema_HiSeq_L_99_T_4	294	Arachis hypogaea 5.8S ribosomal RNA gene, partial sequence; internal transcribed spacer 2, complete sequence; and 28S ribosomal RNA gene, partial sequence	gi|398330124|gb|JN617209.1|	5e-145
A_stenosperma_Nema_HiSeq_L_99_T_4a	273	Arachis villosa 5.8S rRNA gene, internal transcribed spacer 1 (ITS1) and internal transcribed spacer 2 (ITS2) specimen voucher CIATFOR 22254 (BR)	gi|15722451|emb|AJ320399.1|	1e-135
A_stenosperma_Nema_HiSeq_L_100_T_1	2616	Arachis hypogaea putative lipoxygenase-9 (LOX6_C05) mRNA, complete cds	gi|767509960|gb|KP710973.1|	0.0
A_stenosperma_Nema_HiSeq_L_101_T_1	1872	PREDICTED: Glycine max KH domain-containing protein At4g18375-like (LOC100815466), mRNA	gi|571519178|ref|XM_003546386.2|	0.0
A_stenosperma_Nema_HiSeq_L_102_T_1	2635	PREDICTED: Glycine max DNA mismatch repair protein MLH1-like (LOC100794788), mRNA	gi|571452283|ref|XM_003522549.2|	0.0
A_stenosperma_Nema_HiSeq_L_102_T_2	2626	PREDICTED: Glycine max DNA mismatch repair protein MLH1-like (LOC100794788), mRNA	gi|571452283|ref|XM_003522549.2|	0.0
A_stenosperma_Nema_HiSeq_L_103_T_1	1558	PREDICTED: Glycine max uncharacterized LOC100795773 (LOC100795773), mRNA	gi|571472431|ref|XM_003533012.2|	0.0
A_stenosperma_Nema_HiSeq_L_104_T_1	145	Erycina pusilla clone BAC clone 180K03_c1 mitochondrion sequence	gi|632812632|gb|KJ501978.1|	2e-21
A_stenosperma_Nema_HiSeq_L_104_T_10	2387	Glycine max mitochondrion, complete genome	gi|403311548|gb|JX463295.1|	0.0
A_stenosperma_Nema_HiSeq_L_104_T_11	3729	Arachis hypogaea cultivar JL24 16S ribosomal RNA gene, partial sequence; mitochondrial	gi|198241633|gb|EU982414.1|	0.0
A_stenosperma_Nema_HiSeq_L_104_T_12	3311	Lotus japonicus strain MG-20 mitochondrion, complete genome	gi|387812449|gb|JN872551.2|	0.0
A_stenosperma_Nema_HiSeq_L_104_T_13	1908	Beta vulgaris subsp. vulgaris NADH dehydrogenase subunit 7 (nad7) mRNA, complete cds; mitochondrial	gi|87248043|gb|DQ381459.1|	0.0
A_stenosperma_Nema_HiSeq_L_104_T_2	496	Nicotiana tabacum/Hyoscyamus niger cybrid clone contig2 mitochondrion, complete sequence	gi|756762107|gb|KM207679.1|	1e-49
A_stenosperma_Nema_HiSeq_L_104_T_3	145	Annona muricata large subunit ribosomal RNA gene, partial sequence; mitochondrial	gi|66969371|gb|DQ008783.1|	6e-67
A_stenosperma_Nema_HiSeq_L_104_T_4	1540	Millettia pinnata mitochondrion, complete genome	gi|357197295|gb|JN872550.1|	0.0
A_stenosperma_Nema_HiSeq_L_104_T_5	1801	Beta vulgaris subsp. vulgaris NADH dehydrogenase subunit 7 (nad7) mRNA, complete cds; mitochondrial	gi|87248043|gb|DQ381459.1|	0.0
A_stenosperma_Nema_HiSeq_L_104_T_6	783	Boea hygrometrica mitochondrion, complete genome	gi|340549473|gb|JN107812.1|	2e-83
A_stenosperma_Nema_HiSeq_L_104_T_7	1909	Beta vulgaris subsp. vulgaris NADH dehydrogenase subunit 7 (nad7) mRNA, complete cds; mitochondrial	gi|87248043|gb|DQ381459.1|	0.0
A_stenosperma_Nema_HiSeq_L_104_T_8	1598	Beta vulgaris subsp. vulgaris NADH dehydrogenase subunit 7 (nad7) mRNA, complete cds; mitochondrial	gi|87248043|gb|DQ381459.1|	0.0
A_stenosperma_Nema_HiSeq_L_104_T_9	1909	Beta vulgaris subsp. vulgaris NADH dehydrogenase subunit 7 (nad7) mRNA, complete cds; mitochondrial	gi|87248043|gb|DQ381459.1|	0.0
A_stenosperma_Nema_HiSeq_L_105_T_1	2030	PREDICTED: Glycine max FRIGIDA-like protein 3-like (LOC100806993), mRNA	gi|571444958|ref|XM_003520965.2|	0.0
A_stenosperma_Nema_HiSeq_L_106_T_1	1749	Glycine max ATP sulfurylase (LOC547634), mRNA	gi|402767095|ref|NM_001248739.2|	0.0
A_stenosperma_Nema_HiSeq_L_106_T_2	972	Glycine max ATP sulfurylase (LOC547634), mRNA	gi|402767095|ref|NM_001248739.2|	1e-180
A_stenosperma_Nema_HiSeq_L_106_T_3	1895	Glycine max cDNA, clone: GMFL01-43-G19	gi|210144288|dbj|AK287070.1|	0.0
A_stenosperma_Nema_HiSeq_L_106_T_4	1895	Glycine max cDNA, clone: GMFL01-43-G19	gi|210144288|dbj|AK287070.1|	0.0
A_stenosperma_Nema_HiSeq_L_106_T_5	2003	PREDICTED: Glycine max ATP sulfurylase 1, chloroplastic-like (LOC100817530), mRNA	gi|571567491|ref|XM_003556023.2|	0.0
A_stenosperma_Nema_HiSeq_L_106_T_6	2003	PREDICTED: Glycine max ATP sulfurylase 1, chloroplastic-like (LOC100817530), mRNA	gi|571567491|ref|XM_003556023.2|	0.0
A_stenosperma_Nema_HiSeq_L_107_T_1	177	Tectona grandis genomic DNA sequence contains 18S rRNA gene, ITS1, 5.8S rRNA gene, ITS2 and 28S rRNA gene	gi|756984185|emb|LN714775.1|	1e-74
A_stenosperma_Nema_HiSeq_L_107_T_2	120	Tectona grandis genomic DNA sequence contains 18S rRNA gene, ITS1, 5.8S rRNA gene, ITS2 and 28S rRNA gene	gi|756984185|emb|LN714775.1|	2e-40
A_stenosperma_Nema_HiSeq_L_108_T_1	931	Medicago truncatula clone JCVI-FLMt-2N15 unknown mRNA	gi|388521026|gb|BT148781.1|	1e-17
A_stenosperma_Nema_HiSeq_L_109_T_1	1069	***** No hits found *****
A_stenosperma_Nema_HiSeq_L_110_T_1	938	***** No hits found *****
A_stenosperma_Nema_HiSeq_L_111_T_1	1247	Glycine max cDNA, clone: GMFL01-50-G16	gi|210144556|dbj|AK287338.1|	0.0
A_stenosperma_Nema_HiSeq_L_112_T_1	288	Arachis hypogaea type 2 metallothionein (MT2b) gene, complete cds	gi|77955917|gb|DQ222401.1|	6e-60
A_stenosperma_Nema_HiSeq_L_112_T_2	234	Arachis hypogaea type 2 metallothionein (MT2b) gene, complete cds	gi|77955917|gb|DQ222401.1|	3e-77
A_stenosperma_Nema_HiSeq_L_113_T_1	2636	PREDICTED: Glycine max protein transport protein Sec24-like At4g32640-like (LOC100797752), mRNA	gi|571485013|ref|XM_003535703.2|	0.0
A_stenosperma_Nema_HiSeq_L_114_T_1	1263	PREDICTED: Glycine max dehydrogenase/reductase SDR family member 7-like (LOC100795991), transcript variant X1, mRNA	gi|571548758|ref|XM_003552411.2|	0.0
A_stenosperma_Nema_HiSeq_L_115_T_1	2282	***** No hits found *****
A_stenosperma_Nema_HiSeq_L_115_T_2	2275	PREDICTED: Glycine max anaphase-promoting complex subunit 5-like (LOC100808661), misc_RNA	gi|571506831|ref|XR_417851.1|	1e-29
A_stenosperma_Nema_HiSeq_L_116_T_1	889	***** No hits found *****
A_stenosperma_Nema_HiSeq_L_116_T_2	899	PREDICTED: Glycine max cytochrome P450 71D8-like (LOC100783298), mRNA	gi|571487505|ref|XM_003537409.2|	2e-114
A_stenosperma_Nema_HiSeq_L_116_T_3	850	PREDICTED: Glycine max cytochrome P450 71D8-like (LOC100783298), mRNA	gi|571487505|ref|XM_003537409.2|	6e-109
A_stenosperma_Nema_HiSeq_L_116_T_4	1900	PREDICTED: Glycine max cytochrome P450 71D8-like (LOC100783298), mRNA	gi|571487505|ref|XM_003537409.2|	7e-117
A_stenosperma_Nema_HiSeq_L_116_T_5	2278	PREDICTED: Glycine max cytochrome P450 71D8-like (LOC100783298), mRNA	gi|571487505|ref|XM_003537409.2|	2e-122
A_stenosperma_Nema_HiSeq_L_117_T_1	215	Arachis hypogaea polyubiquitin 10 mRNA, partial cds	gi|115187322|gb|DQ887067.1|	5e-104
A_stenosperma_Nema_HiSeq_L_117_T_2	165	Arachis hypogaea polyubiquitin 10 mRNA, partial cds	gi|115187322|gb|DQ887067.1|	2e-72
A_stenosperma_Nema_HiSeq_L_117_T_3	215	Arachis hypogaea polyubiquitin 10 mRNA, partial cds	gi|115187322|gb|DQ887067.1|	5e-104
A_stenosperma_Nema_HiSeq_L_118_T_1	1418	PREDICTED: Glycine max mitogen-activated protein kinase kinase kinase NPK1-like (LOC100807131), mRNA	gi|571441343|ref|XM_006575352.1|	2e-111
A_stenosperma_Nema_HiSeq_L_119_T_1	2264	PREDICTED: Glycine max UPF0496 protein 4-like (LOC100818059), mRNA	gi|571568021|ref|XM_003556106.2|	0.0
A_stenosperma_Nema_HiSeq_L_120_T_1	2500	Glycine max cDNA, clone: GMFL01-24-G12	gi|210141310|dbj|AK245227.1|	0.0
A_stenosperma_Nema_HiSeq_L_120_T_2	1188	PREDICTED: Cicer arietinum mitogen-activated protein kinase kinase kinase 2-like (LOC101490408), mRNA	gi|502139852|ref|XM_004503880.1|	1e-07
A_stenosperma_Nema_HiSeq_L_121_T_1	628	***** No hits found *****
A_stenosperma_Nema_HiSeq_L_122_T_1	2275	PREDICTED: Glycine max U-box domain-containing protein 16-like (LOC100805405), misc_RNA	gi|571444232|ref|XR_136430.2|	0.0
A_stenosperma_Nema_HiSeq_L_123_T_1	1312	PREDICTED: Cicer arietinum syntaxin-121-like (LOC101501176), mRNA	gi|502122233|ref|XM_004497588.1|	0.0
A_stenosperma_Nema_HiSeq_L_124_T_1	2411	PREDICTED: Glycine max calcium-dependent protein kinase 28-like (LOC100798941), transcript variant X2, mRNA	gi|571527980|ref|XM_006599275.1|	0.0
A_stenosperma_Nema_HiSeq_L_124_T_2	643	***** No hits found *****
A_stenosperma_Nema_HiSeq_L_125_T_1	1838	PREDICTED: Glycine max CUGBP Elav-like family member 1-like (LOC100813239), mRNA	gi|571446537|ref|XM_003521478.2|	0.0
A_stenosperma_Nema_HiSeq_L_126_T_1	198	***** No hits found *****
A_stenosperma_Nema_HiSeq_L_127_T_1	1334	PREDICTED: Glycine max ubiquinone biosynthesis protein COQ4 homolog, mitochondrial-like (LOC102664386), transcript variant X6, mRNA	gi|571525284|ref|XM_006598876.1|	0.0
A_stenosperma_Nema_HiSeq_L_127_T_2	1352	PREDICTED: Glycine max ubiquinone biosynthesis protein COQ4 homolog, mitochondrial-like (LOC102664386), transcript variant X6, mRNA	gi|571525284|ref|XM_006598876.1|	0.0
A_stenosperma_Nema_HiSeq_L_127_T_3	1352	PREDICTED: Glycine max ubiquinone biosynthesis protein COQ4 homolog, mitochondrial-like (LOC102664386), transcript variant X6, mRNA	gi|571525284|ref|XM_006598876.1|	0.0
A_stenosperma_Nema_HiSeq_L_128_T_1	1950	Lotus japonicus LjTUB mRNA for tubulin beta chain, complete cds, clone: MWL021g02	gi|244539474|dbj|AB510590.1|	0.0
A_stenosperma_Nema_HiSeq_L_129_T_1	384	Arachis hypogaea type II chalcone isomerase (CHI-II) mRNA, complete cds	gi|751333888|gb|KP202691.1|	7e-145
A_stenosperma_Nema_HiSeq_L_129_T_2	369	Arachis hypogaea type II chalcone isomerase (CHI-II) gene, complete cds	gi|751333892|gb|KP202692.1|	4e-127
A_stenosperma_Nema_HiSeq_L_130_T_1	449	Arachis hypogaea type II chalcone isomerase (CHI-II) mRNA, complete cds	gi|751333888|gb|KP202691.1|	1e-157
A_stenosperma_Nema_HiSeq_L_130_T_2	467	Arachis hypogaea type II chalcone isomerase (CHI-II) mRNA, complete cds	gi|751333888|gb|KP202691.1|	4e-158
A_stenosperma_Nema_HiSeq_L_130_T_3	572	Arachis hypogaea type II chalcone isomerase (CHI-II) mRNA, complete cds	gi|751333888|gb|KP202691.1|	0.0
A_stenosperma_Nema_HiSeq_L_131_T_1	1889	PREDICTED: Glycine max protein kinase (LOC100305416), transcript variant X2, mRNA	gi|571513806|ref|XM_006596879.1|	0.0
A_stenosperma_Nema_HiSeq_L_132_T_1	2324	PREDICTED: Glycine max COBRA-like protein 7-like (LOC100814396), mRNA	gi|571467682|ref|XM_003529497.2|	0.0
A_stenosperma_Nema_HiSeq_L_133_T_1	923	PREDICTED: Glycine max MLP-like protein 28-like (LOC100794745), mRNA	gi|571440474|ref|XM_003518956.2|	7e-64
A_stenosperma_Nema_HiSeq_L_134_T_1	1481	Drosophila grimshawi pecanex (Dgri\pcx), mRNA	gi|195059113|ref|XM_001995530.1|	0.005
A_stenosperma_Nema_HiSeq_L_135_T_1	1206	Glycine max uncharacterized LOC100527174 (LOC100527174), mRNA	gi|351722546|ref|NM_001249039.1|	0.0
A_stenosperma_Nema_HiSeq_L_135_T_2	1226	Glycine max uncharacterized LOC100527174 (LOC100527174), mRNA	gi|351722546|ref|NM_001249039.1|	0.0
A_stenosperma_Nema_HiSeq_L_135_T_3	1206	Glycine max uncharacterized LOC100527174 (LOC100527174), mRNA	gi|351722546|ref|NM_001249039.1|	0.0
A_stenosperma_Nema_HiSeq_L_136_T_1	1495	PREDICTED: Glycine max uncharacterized LOC100794223 (LOC100794223), transcript variant X6, mRNA	gi|571441605|ref|XM_006575433.1|	0.0
A_stenosperma_Nema_HiSeq_L_137_T_1	1493	Soybean clone JCVI-FLGm-19B9 unknown mRNA	gi|255638933|gb|BT095520.1|	0.0
A_stenosperma_Nema_HiSeq_L_137_T_2	1463	Soybean clone JCVI-FLGm-19B9 unknown mRNA	gi|255638933|gb|BT095520.1|	2e-120
A_stenosperma_Nema_HiSeq_L_138_T_1	1217	PREDICTED: Glycine max auxin-responsive protein IAA26-like (LOC100804593), transcript variant X2, mRNA	gi|571514901|ref|XM_006597110.1|	2e-144
A_stenosperma_Nema_HiSeq_L_139_T_1	655	***** No hits found *****
A_stenosperma_Nema_HiSeq_L_140_T_1	1005	Medicago truncatula clone JCVI-FLMt-4N5 unknown mRNA	gi|388504629|gb|BT140586.1|	2e-44
A_stenosperma_Nema_HiSeq_L_140_T_2	859	Medicago truncatula clone JCVI-FLMt-4N5 unknown mRNA	gi|388504629|gb|BT140586.1|	1e-76
A_stenosperma_Nema_HiSeq_L_141_T_1	1921	Phaseolus vulgaris hypothetical protein (PHAVU_011G0501001g) mRNA, partial cds	gi|593150067|ref|XM_007131831.1|	0.0
A_stenosperma_Nema_HiSeq_L_142_T_1	1039	Phaseolus vulgaris hypothetical protein (PHAVU_003G091800g) mRNA, complete cds	gi|593782152|ref|XM_007154055.1|	9e-163
A_stenosperma_Nema_HiSeq_L_143_T_1	1031	PREDICTED: Glycine max F-box protein At2g27310-like (LOC100781337), mRNA	gi|571494170|ref|XM_006592707.1|	8e-109
A_stenosperma_Nema_HiSeq_L_144_T_1	1652	PREDICTED: Glycine max aluminum-activated malate transporter 9-like (LOC100777792), mRNA	gi|571456675|ref|XM_003524333.2|	0.0
A_stenosperma_Nema_HiSeq_L_145_T_1	2030	PREDICTED: Cicer arietinum transcription factor bHLH115-like (LOC101492123), mRNA	gi|502083128|ref|XM_004487311.1|	2e-127
A_stenosperma_Nema_HiSeq_L_146_T_1	2594	PREDICTED: Glycine max eukaryotic translation initiation factor isoform 4G-1-like (LOC100781275), transcript variant 1, mRNA	gi|571534449|ref|XM_003549487.2|	0.0
A_stenosperma_Nema_HiSeq_L_147_T_1	1201	Phaseolus vulgaris hypothetical protein (PHAVU_009G025100g) mRNA, complete cds	gi|593268008|ref|XM_007136120.1|	3e-79
A_stenosperma_Nema_HiSeq_L_147_T_2	663	***** No hits found *****
A_stenosperma_Nema_HiSeq_L_148_T_1	655	Theobroma cacao Uncharacterized protein isoform 1 (TCM_020081) mRNA, complete cds	gi|590655511|ref|XM_007033947.1|	4e-25
A_stenosperma_Nema_HiSeq_L_149_T_1	1056	Lotus japonicus genomic DNA, chromosome 2, clone: LjB21C16, BM1047, complete sequence	gi|189163148|dbj|AP010382.1|	0.0
A_stenosperma_Nema_HiSeq_L_149_T_2	267	PREDICTED: Cicer arietinum heat shock cognate protein 80-like (LOC101515120), mRNA	gi|502129010|ref|XM_004500094.1|	2e-83
A_stenosperma_Nema_HiSeq_L_150_T_1	2294	PREDICTED: Glycine max exocyst complex component EXO70B1-like (LOC100780298), mRNA	gi|571502759|ref|XM_003541966.2|	3e-36
A_stenosperma_Nema_HiSeq_L_151_T_1	1646	PREDICTED: Glycine max uncharacterized LOC100796450 (LOC100796450), transcript variant X1, mRNA	gi|571469063|ref|XM_006584512.1|	1e-143
A_stenosperma_Nema_HiSeq_L_151_T_2	275	***** No hits found *****
A_stenosperma_Nema_HiSeq_L_151_T_3	1646	PREDICTED: Glycine max uncharacterized LOC100796450 (LOC100796450), transcript variant X1, mRNA	gi|571469063|ref|XM_006584512.1|	1e-143
A_stenosperma_Nema_HiSeq_L_152_T_1	1274	Phaseolus vulgaris hypothetical protein (PHAVU_006G114800g) mRNA, complete cds	gi|593693617|ref|XM_007147268.1|	6e-96
A_stenosperma_Nema_HiSeq_L_153_T_1	1413	PREDICTED: Glycine max stromal cell-derived factor 2-like protein-like (LOC100811638), transcript variant X1, mRNA	gi|571448464|ref|XM_006577790.1|	0.0
A_stenosperma_Nema_HiSeq_L_154_T_1	1135	***** No hits found *****
A_stenosperma_Nema_HiSeq_L_155_T_1	389	PREDICTED: Solanum tuberosum polyubiquitin-like (LOC102599865), transcript variant X2, mRNA	gi|565388651|ref|XM_006360025.1|	4e-117
A_stenosperma_Nema_HiSeq_L_155_T_2	611	Lotus japonicus genomic DNA, chromosome 5, clone: LjT06D07, TM1563b, complete sequence	gi|170287743|dbj|AP009383.1|	0.0
A_stenosperma_Nema_HiSeq_L_155_T_3	228	Eutrema salsugineum hypothetical protein (EUTSA_v10028730mg) mRNA, complete cds	gi|567161962|ref|XM_006396549.1|	2e-74
A_stenosperma_Nema_HiSeq_L_155_T_4	645	Lotus japonicus genomic DNA, chromosome 5, clone: LjT06D07, TM1563b, complete sequence	gi|170287743|dbj|AP009383.1|	0.0
A_stenosperma_Nema_HiSeq_L_155_T_5	198	PREDICTED: Zea mays polyubiquitin (LOC103626648), mRNA	gi|670407636|ref|XM_008647047.1|	7e-28
A_stenosperma_Nema_HiSeq_L_155_T_6	596	Lotus japonicus genomic DNA, chromosome 5, clone: LjT06D07, TM1563b, complete sequence	gi|170287743|dbj|AP009383.1|	0.0
A_stenosperma_Nema_HiSeq_L_156_T_1	471	Arachis stenosperma clone AS1RN0P1x602 microsatellite sequence	gi|70779790|gb|DQ099113.1|	0.0
A_stenosperma_Nema_HiSeq_L_156_T_10	399	Arachis stenosperma clone AS1RN0P1x602 microsatellite sequence	gi|70779790|gb|DQ099113.1|	3e-158
A_stenosperma_Nema_HiSeq_L_156_T_2	403	Arachis stenosperma clone AS1RN0P1x602 microsatellite sequence	gi|70779790|gb|DQ099113.1|	2e-156
A_stenosperma_Nema_HiSeq_L_156_T_3	601	Arachis stenosperma clone AS1RN0P1x602 microsatellite sequence	gi|70779790|gb|DQ099113.1|	0.0
A_stenosperma_Nema_HiSeq_L_156_T_4	381	Arachis stenosperma clone AS1RN0P1x602 microsatellite sequence	gi|70779790|gb|DQ099113.1|	3e-153
A_stenosperma_Nema_HiSeq_L_156_T_5	391	Arachis stenosperma clone AS1RN0P1x602 microsatellite sequence	gi|70779790|gb|DQ099113.1|	0.0
A_stenosperma_Nema_HiSeq_L_156_T_6	391	Arachis stenosperma clone AS1RN0P1x602 microsatellite sequence	gi|70779790|gb|DQ099113.1|	3e-158
A_stenosperma_Nema_HiSeq_L_156_T_7	471	Arachis stenosperma clone AS1RN0P1x602 microsatellite sequence	gi|70779790|gb|DQ099113.1|	0.0
A_stenosperma_Nema_HiSeq_L_156_T_8	403	Arachis stenosperma clone AS1RN0P1x602 microsatellite sequence	gi|70779790|gb|DQ099113.1|	3e-158
A_stenosperma_Nema_HiSeq_L_156_T_9	441	Arachis stenosperma clone AS1RN0P1x602 microsatellite sequence	gi|70779790|gb|DQ099113.1|	0.0
A_stenosperma_Nema_HiSeq_L_157_T_1	1221	PREDICTED: Glycine max transmembrane protein 147-like (LOC100814690), mRNA	gi|571448976|ref|XM_003523843.2|	0.0
A_stenosperma_Nema_HiSeq_L_158_T_1	435	***** No hits found *****
A_stenosperma_Nema_HiSeq_L_159_T_1	1584	PREDICTED: Glycine max SGF14B (LOC547890), mRNA	gi|571449875|ref|XM_003522707.2|	0.0
A_stenosperma_Nema_HiSeq_L_159_T_2	1283	PREDICTED: Glycine max SGF14B (LOC547890), mRNA	gi|571449875|ref|XM_003522707.2|	0.0
A_stenosperma_Nema_HiSeq_L_160_T_1	1353	PREDICTED: Glycine max solute carrier family 35 member F1-like (LOC100805326), transcript variant X1, mRNA	gi|571469099|ref|XM_006584530.1|	0.0
A_stenosperma_Nema_HiSeq_L_161_T_1	727	PREDICTED: Elaeis guineensis 10 kDa chaperonin-like (LOC105045463), transcript variant X1, mRNA	gi|743785974|ref|XM_010923750.1|	2e-33
A_stenosperma_Nema_HiSeq_L_162_T_1	1319	Phaseolus vulgaris hypothetical protein (PHAVU_001G127200g) mRNA, complete cds	gi|593798197|ref|XM_007162075.1|	4e-113
A_stenosperma_Nema_HiSeq_L_162_T_2	891	Phaseolus vulgaris hypothetical protein (PHAVU_001G127200g) mRNA, complete cds	gi|593798197|ref|XM_007162075.1|	1e-26
A_stenosperma_Nema_HiSeq_L_163_T_1	1405	Glycine max ubiquitin-conjugating enzyme E2 34-like (LOC100789952), mRNA	gi|403044071|ref|NM_001254368.2|	0.0
A_stenosperma_Nema_HiSeq_L_164_T_1	2475	Medicago truncatula Seed lipoxygenase-3 (MTR_8g018420) mRNA, complete cds	gi|357513768|ref|XM_003627125.1|	0.0
A_stenosperma_Nema_HiSeq_L_164_T_2	4730	Medicago truncatula Seed lipoxygenase-3 (MTR_8g018420) mRNA, complete cds	gi|357513768|ref|XM_003627125.1|	0.0
A_stenosperma_Nema_HiSeq_L_164_T_3	123	***** No hits found *****
A_stenosperma_Nema_HiSeq_L_164_T_4	2450	Medicago truncatula Seed lipoxygenase-3 (MTR_8g018420) mRNA, complete cds	gi|357513768|ref|XM_003627125.1|	0.0
A_stenosperma_Nema_HiSeq_L_164_T_5	2378	Medicago truncatula Seed lipoxygenase-3 (MTR_8g018420) mRNA, complete cds	gi|357513768|ref|XM_003627125.1|	0.0
A_stenosperma_Nema_HiSeq_L_164_T_6	2392	Medicago truncatula Seed lipoxygenase-3 (MTR_8g018420) mRNA, complete cds	gi|357513768|ref|XM_003627125.1|	0.0
A_stenosperma_Nema_HiSeq_L_164_T_7	2378	Medicago truncatula Seed lipoxygenase-3 (MTR_8g018420) mRNA, complete cds	gi|357513768|ref|XM_003627125.1|	0.0
A_stenosperma_Nema_HiSeq_L_165_T_1	502	Arachis hypogaea germin-like protein subfamily 1 member 1 precursor (GLP3) mRNA, complete cds	gi|291042504|gb|GU457419.1|	0.0
A_stenosperma_Nema_HiSeq_L_165_T_2	502	Arachis hypogaea germin-like protein subfamily 1 member 1 precursor (GLP3) mRNA, complete cds	gi|291042504|gb|GU457419.1|	0.0
A_stenosperma_Nema_HiSeq_L_166_T_1	1782	PREDICTED: Glycine max protein IQ-DOMAIN 1-like (LOC100813685), transcript variant X1, mRNA	gi|571517005|ref|XM_003545968.2|	0.0
A_stenosperma_Nema_HiSeq_L_166_T_2	1776	PREDICTED: Glycine max protein IQ-DOMAIN 1-like (LOC100813685), transcript variant X1, mRNA	gi|571517005|ref|XM_003545968.2|	0.0
A_stenosperma_Nema_HiSeq_L_167_T_1	2008	Glycine max WRKY23 (WRKY23) mRNA, partial cds	gi|151934174|gb|EU019565.1|	3e-130
A_stenosperma_Nema_HiSeq_L_168_T_1	1885	Lotus japonicus cDNA, clone: LjFL2-007-BA11, HTC	gi|292780190|dbj|AK338013.1|	0.0
A_stenosperma_Nema_HiSeq_L_168_T_2	1865	Lotus japonicus cDNA, clone: LjFL2-007-BA11, HTC	gi|292780190|dbj|AK338013.1|	0.0
A_stenosperma_Nema_HiSeq_L_168_T_3	1880	Lotus japonicus cDNA, clone: LjFL2-007-BA11, HTC	gi|292780190|dbj|AK338013.1|	0.0
A_stenosperma_Nema_HiSeq_L_168_T_4	1865	Lotus japonicus cDNA, clone: LjFL2-007-BA11, HTC	gi|292780190|dbj|AK338013.1|	0.0
A_stenosperma_Nema_HiSeq_L_169_T_1	2723	PREDICTED: Glycine max cell division cycle protein 48 homolog (LOC100814141), mRNA	gi|571558536|ref|XM_003554340.2|	0.0
A_stenosperma_Nema_HiSeq_L_170_T_1	1243	Phaseolus vulgaris hypothetical protein (PHAVU_010G075900g) mRNA, complete cds	gi|593265213|ref|XM_007134723.1|	0.0
A_stenosperma_Nema_HiSeq_L_171_T_1	356	Anopheles gambiae str. PEST AGAP000504-PA (AgaP_AGAP000504) mRNA, partial cds	gi|347963954|ref|XM_001688246.2|	0.0003
A_stenosperma_Nema_HiSeq_L_172_T_1	1211	PREDICTED: Glycine max uncharacterized LOC102667366 (LOC102667366), mRNA	gi|571496760|ref|XM_006593631.1|	3e-109
A_stenosperma_Nema_HiSeq_L_173_T_1	957	PREDICTED: Glycine max uncharacterized LOC100500445 (LOC100500445), transcript variant X1, mRNA	gi|571468938|ref|XM_006584452.1|	3e-177
A_stenosperma_Nema_HiSeq_L_173_T_2	1389	PREDICTED: Glycine max uncharacterized LOC100500445 (LOC100500445), transcript variant X1, mRNA	gi|571468938|ref|XM_006584452.1|	7e-175
A_stenosperma_Nema_HiSeq_L_173_T_3	1029	PREDICTED: Glycine max uncharacterized LOC100500445 (LOC100500445), transcript variant X1, mRNA	gi|571468938|ref|XM_006584452.1|	1e-175
A_stenosperma_Nema_HiSeq_L_174_T_1	1016	Phaseolus vulgaris clone BE2700 peroxiredoxin mRNA, complete cds	gi|543176811|gb|KF033439.1|	2e-178
A_stenosperma_Nema_HiSeq_L_175_T_1	1898	PREDICTED: Glycine max myosin-11-like (LOC102665742), misc_RNA	gi|571542883|ref|XR_419316.1|	0.0
A_stenosperma_Nema_HiSeq_L_176_T_1	2310	Astragalus membranaceus 1-deoxy-D-xylulose 5-phosphate synthase mRNA, complete cds	gi|657304898|gb|KF355950.1|	0.0
A_stenosperma_Nema_HiSeq_L_177_T_1	1194	PREDICTED: Glycine max zinc finger A20 and AN1 domain-containing stress-associated protein 6-like (LOC100813749), mRNA	gi|571482045|ref|XM_003535499.2|	7e-55
A_stenosperma_Nema_HiSeq_L_177_T_2	631	PREDICTED: Glycine max zinc finger A20 and AN1 domain-containing stress-associated protein 6-like (LOC100813749), mRNA	gi|571482045|ref|XM_003535499.2|	4e-50
A_stenosperma_Nema_HiSeq_L_177_T_3	1192	PREDICTED: Glycine max zinc finger A20 and AN1 domain-containing stress-associated protein 6-like (LOC100813749), mRNA	gi|571482045|ref|XM_003535499.2|	7e-55
A_stenosperma_Nema_HiSeq_L_178_T_1	791	***** No hits found *****
A_stenosperma_Nema_HiSeq_L_178_T_2	710	***** No hits found *****
A_stenosperma_Nema_HiSeq_L_179_T_1	1610	PREDICTED: Glycine max AMSH-like ubiquitin thioesterase 1-like (LOC100800636), mRNA	gi|571456606|ref|XM_003525186.2|	0.0
A_stenosperma_Nema_HiSeq_L_180_T_1	1233	Arachis hypogaea zinc finger protein ZFP248 mRNA, complete cds	gi|169260853|gb|EU489457.1|	0.0
A_stenosperma_Nema_HiSeq_L_181_T_1	1349	PREDICTED: Glycine max PRA1 family protein B4-like (LOC100801690), transcript variant X5, mRNA	gi|571444342|ref|XM_006576416.1|	8e-100
A_stenosperma_Nema_HiSeq_L_182_T_1	2994	Phaseolus vulgaris hypothetical protein (PHAVU_007G031800g) mRNA, complete cds	gi|593624879|ref|XM_007142898.1|	0.0
A_stenosperma_Nema_HiSeq_L_183_T_1	1794	PREDICTED: Cucumis melo probable indole-3-acetic acid-amido synthetase GH3.5 (LOC103483208), transcript variant X2, mRNA	gi|659075024|ref|XM_008439703.1|	8e-126
A_stenosperma_Nema_HiSeq_L_184_T_1	2246	PREDICTED: Cicer arietinum UPF0061 protein azo1574-like (LOC101496865), mRNA	gi|502121653|ref|XM_004497343.1|	0.0
A_stenosperma_Nema_HiSeq_L_185_T_1	1681	Lotus japonicus cDNA, clone: LjFL2-010-CB06, HTC	gi|292782749|dbj|AK338115.1|	0.0
A_stenosperma_Nema_HiSeq_L_185_T_2	1429	Lotus japonicus cDNA, clone: LjFL2-010-CB06, HTC	gi|292782749|dbj|AK338115.1|	0.0
A_stenosperma_Nema_HiSeq_L_186_T_1	138	Arachis hypogaea cultivar Luhua 14 late embryogenesis abundant protein group 6 protein (LEA6-1) mRNA, complete cds	gi|312599836|gb|HM543588.1|	4e-28
A_stenosperma_Nema_HiSeq_L_186_T_2	498	Arachis hypogaea cultivar Luhua 14 late embryogenesis abundant protein group 6 protein (LEA6-1) mRNA, complete cds	gi|312599836|gb|HM543588.1|	7e-42
A_stenosperma_Nema_HiSeq_L_186_T_3	663	Arachis hypogaea cultivar Luhua 14 late embryogenesis abundant protein group 6 protein (LEA6-1) mRNA, complete cds	gi|312599836|gb|HM543588.1|	5e-149
A_stenosperma_Nema_HiSeq_L_186_T_4	805	Arachis hypogaea cultivar Luhua 14 late embryogenesis abundant protein group 6 protein (LEA6-1) mRNA, complete cds	gi|312599836|gb|HM543588.1|	6e-149
A_stenosperma_Nema_HiSeq_L_187_T_1	2239	PREDICTED: Glycine max cyclic nucleotide-gated ion channel 1-like (LOC100797784), transcript variant X1, mRNA	gi|571560724|ref|XM_003553736.2|	0.0
A_stenosperma_Nema_HiSeq_L_188_T_1	1598	PREDICTED: Glycine max zinc finger protein MAGPIE-like (LOC100813556), mRNA	gi|571483127|ref|XM_003535288.2|	7e-111
A_stenosperma_Nema_HiSeq_L_189_T_1	1524	Arachis hypogaea plasma membrane mannitol transporter (MaT2) mRNA, partial cds	gi|189008469|gb|EU596482.1|	0.0
A_stenosperma_Nema_HiSeq_L_190_T_1	1001	PREDICTED: Glycine max ADP-ribosylation factor GTPase-activating protein AGD12-like (LOC100810504), transcript variant X2, mRNA	gi|571478122|ref|XM_006587409.1|	3e-142
A_stenosperma_Nema_HiSeq_L_191_T_1	599	PREDICTED: Oryza brachyantha 40S ribosomal protein S15-like (LOC102713453), mRNA	gi|573926406|ref|XM_006650673.1|	2e-72
A_stenosperma_Nema_HiSeq_L_192_T_1	1348	***** No hits found *****
A_stenosperma_Nema_HiSeq_L_193_T_1	993	PREDICTED: Glycine max 50S ribosomal protein L5, chloroplastic-like (LOC100800193), mRNA	gi|571479346|ref|XM_003534495.2|	0.0
A_stenosperma_Nema_HiSeq_L_194_T_1	1089	PREDICTED: Solanum tuberosum uncharacterized LOC102592145 (LOC102592145), mRNA	gi|565376763|ref|XM_006354804.1|	2e-11
A_stenosperma_Nema_HiSeq_L_195_T_1	2089	PREDICTED: Glycine max galacturonosyltransferase 8-like (LOC100785237), mRNA	gi|571546358|ref|XM_003552060.2|	0.0
A_stenosperma_Nema_HiSeq_L_196_T_1	540	PREDICTED: Cicer arietinum L-type lectin-domain containing receptor kinase VIII.1-like (LOC101491412), transcript variant X2, mRNA	gi|502096613|ref|XM_004490736.1|	6e-117
A_stenosperma_Nema_HiSeq_L_197_T_1	898	Glycine max cDNA, clone: GMFL01-29-O09	gi|210143712|dbj|AK286494.1|	0.0
A_stenosperma_Nema_HiSeq_L_198_T_1	263	Arachis diogoi cysteine protease mRNA, complete cds	gi|312985014|gb|FJ716616.2|	1e-126
A_stenosperma_Nema_HiSeq_L_198_T_2	145	Arachis diogoi cysteine protease mRNA, complete cds	gi|312985014|gb|FJ716616.2|	4e-33
A_stenosperma_Nema_HiSeq_L_198_T_3	354	Arachis diogoi cysteine protease mRNA, complete cds	gi|312985014|gb|FJ716616.2|	8e-179
A_stenosperma_Nema_HiSeq_L_198_T_4	342	Arachis diogoi cysteine protease mRNA, complete cds	gi|312985014|gb|FJ716616.2|	1e-137
A_stenosperma_Nema_HiSeq_L_198_T_5	314	Arachis diogoi cysteine protease mRNA, complete cds	gi|312985014|gb|FJ716616.2|	1e-156
A_stenosperma_Nema_HiSeq_L_199_T_1	1827	Glycine max ferredoxin--NADP reductase, root isozyme, chloroplastic-like (LOC100789291), mRNA	gi|402794279|ref|NM_001252930.2|	0.0
A_stenosperma_Nema_HiSeq_L_200_T_1	320	***** No hits found *****
A_stenosperma_Nema_HiSeq_L_200_T_2	820	***** No hits found *****
A_stenosperma_Nema_HiSeq_L_200_T_3	750	***** No hits found *****
A_stenosperma_Nema_HiSeq_L_201_T_1	393	Glycine max cDNA, clone: GMFL01-08-F11	gi|210145929|dbj|AK244620.1|	5e-47
A_stenosperma_Nema_HiSeq_L_202_T_1	1980	Phaseolus vulgaris hypothetical protein (PHAVU_004G085800g) mRNA, complete cds	gi|593703007|ref|XM_007151845.1|	0.0
A_stenosperma_Nema_HiSeq_L_203_T_1	1833	PREDICTED: Glycine max ammonium transporter 3 member 1-like (LOC100785993), mRNA	gi|571456331|ref|XM_003524271.2|	0.0
A_stenosperma_Nema_HiSeq_L_204_T_1	1321	PREDICTED: Glycine max inactive rhomboid protein 1-like (LOC100809265), mRNA	gi|571484428|ref|XM_006589497.1|	0.0
A_stenosperma_Nema_HiSeq_L_205_T_1	1503	Glycine max auxin-induced protein 5NG4-like (LOC100804562), mRNA	gi|402794424|ref|NM_001254457.2|	5e-132
A_stenosperma_Nema_HiSeq_L_206_T_1	440	Ricinus communis heat shock protein, putative, mRNA	gi|255582805|ref|XM_002532131.1|	1e-97
A_stenosperma_Nema_HiSeq_L_207_T_1	1514	PREDICTED: Glycine max cyclin-dependent kinase G-2-like (LOC100792524), transcript variant X1, mRNA	gi|571455527|ref|XM_003524835.2|	0.0
A_stenosperma_Nema_HiSeq_L_207_T_2	1491	PREDICTED: Glycine max cyclin-dependent kinase G-2-like (LOC100792524), transcript variant X1, mRNA	gi|571455527|ref|XM_003524835.2|	0.0
A_stenosperma_Nema_HiSeq_L_209_T_1	1066	Arachis stenosperma clone AS1RN21H01 microsatellite sequence	gi|70779784|gb|DQ099107.1|	0.0
A_stenosperma_Nema_HiSeq_L_210_T_1	1314	PREDICTED: Tarenaya hassleriana protein OSB1, mitochondrial (LOC104806883), mRNA	gi|729311482|ref|XM_010531975.1|	5e-07
A_stenosperma_Nema_HiSeq_L_211_T_1	1646	Glycine max abhydrolase domain-containing protein 4-like (LOC100789925), mRNA	gi|402794660|ref|NM_001254206.2|	0.0
A_stenosperma_Nema_HiSeq_L_212_T_1	1424	PREDICTED: Glycine max F-box protein PP2-A12-like (LOC100788842), mRNA	gi|571453795|ref|XM_003525679.2|	2e-161
A_stenosperma_Nema_HiSeq_L_213_T_1	1438	***** No hits found *****
A_stenosperma_Nema_HiSeq_L_213_T_2	1412	***** No hits found *****
A_stenosperma_Nema_HiSeq_L_214_T_1	3253	Glycine max cDNA, clone: GMFL01-01-G08	gi|210145148|dbj|AK243839.1|	0.0
A_stenosperma_Nema_HiSeq_L_215_T_1	820	***** No hits found *****
A_stenosperma_Nema_HiSeq_L_216_T_1	1016	PREDICTED: Glycine max SKP1-like protein 1A-like (LOC100809769), mRNA	gi|571435653|ref|XM_003517112.2|	1e-176
A_stenosperma_Nema_HiSeq_L_217_T_1	1059	PREDICTED: Glycine max glutamate receptor 3.4-like (LOC100802782), transcript variant X4, mRNA	gi|571492879|ref|XM_006592316.1|	0.0
A_stenosperma_Nema_HiSeq_L_218_T_1	1783	PREDICTED: Glycine max acyl-coenzyme A thioesterase 8-like (LOC100805018), transcript variant X1, mRNA	gi|571548410|ref|XM_003552343.2|	0.0
A_stenosperma_Nema_HiSeq_L_219_T_1	1988	PREDICTED: Glycine max auxin-induced in root cultures protein 12-like (LOC100803576), mRNA	gi|571475794|ref|XM_003534818.2|	4e-124
A_stenosperma_Nema_HiSeq_L_219_T_2	1897	PREDICTED: Glycine max auxin-induced in root cultures protein 12-like (LOC100803576), mRNA	gi|571475794|ref|XM_003534818.2|	0.0
A_stenosperma_Nema_HiSeq_L_220_T_1	1805	Glycine max Pti1 kinase-like protein (PTI1A), mRNA	gi|402745726|ref|NM_001248186.2|	0.0
A_stenosperma_Nema_HiSeq_L_220_T_2	1800	PREDICTED: Glycine max Pti1 kinase-like protein (PTI1A), transcript variant X1, mRNA	gi|571464103|ref|XM_006582889.1|	0.0
A_stenosperma_Nema_HiSeq_L_221_T_1	1532	Phaseolus vulgaris hypothetical protein (PHAVU_007G181800g) mRNA, complete cds	gi|593688236|ref|XM_007144691.1|	2e-62
A_stenosperma_Nema_HiSeq_L_222_T_1	564	Glycine max cDNA, clone: GMFL01-36-N03	gi|210144011|dbj|AK286793.1|	2e-72
A_stenosperma_Nema_HiSeq_L_222_T_2	567	Glycine max cDNA, clone: GMFL01-36-N03	gi|210144011|dbj|AK286793.1|	2e-72
A_stenosperma_Nema_HiSeq_L_222_T_3	775	Glycine max cDNA, clone: GMFL01-36-N03	gi|210144011|dbj|AK286793.1|	6e-29
A_stenosperma_Nema_HiSeq_L_222_T_4	776	Glycine max cDNA, clone: GMFL01-36-N03	gi|210144011|dbj|AK286793.1|	1e-75
A_stenosperma_Nema_HiSeq_L_223_T_1	1052	PREDICTED: Glycine max E3 ubiquitin-protein ligase BRE1-like 2-like (LOC100796610), transcript variant X1, mRNA	gi|571507292|ref|XM_003545557.2|	0.0
A_stenosperma_Nema_HiSeq_L_224_T_1	1380	PREDICTED: Glycine max protein GDAP2 homolog (LOC100810592), transcript variant X1, mRNA	gi|571563889|ref|XM_003556639.2|	0.0
A_stenosperma_Nema_HiSeq_L_225_T_1	2014	L.japonicus mRNA for asparagine synthetase (clone LJAS1)	gi|897770|emb|X89409.1|	0.0
A_stenosperma_Nema_HiSeq_L_226_T_1	2304	PREDICTED: Cicer arietinum putative phagocytic receptor 1b-like (LOC101505207), mRNA	gi|502173026|ref|XM_004515181.1|	0.0
A_stenosperma_Nema_HiSeq_L_227_T_1	568	***** No hits found *****
A_stenosperma_Nema_HiSeq_L_228_T_1	730	PREDICTED: Glycine max probable histone H2AXa-like (LOC100818215), mRNA	gi|571557409|ref|XM_003554182.2|	1e-114
A_stenosperma_Nema_HiSeq_L_229_T_1	2253	PREDICTED: Glycine max zinc finger CCCH domain-containing protein 44-like (LOC100810823), mRNA	gi|571435737|ref|XM_006573507.1|	0.0
A_stenosperma_Nema_HiSeq_L_230_T_1	747	Glycine max uncharacterized LOC100306652 (LOC100306652), mRNA	gi|351727774|ref|NM_001251267.1|	4e-105
A_stenosperma_Nema_HiSeq_L_231_T_1	1455	Phaseolus vulgaris hypothetical protein (PHAVU_002G237600g) mRNA, complete cds	gi|593792793|ref|XM_007159374.1|	3e-34
A_stenosperma_Nema_HiSeq_L_232_T_1	1989	Glycine max cDNA, clone: GMFL01-02-M03	gi|210145652|dbj|AK244343.1|	0.0
A_stenosperma_Nema_HiSeq_L_233_T_1	2712	Phaseolus vulgaris hypothetical protein (PHAVU_003G159700g) mRNA, complete cds	gi|593783796|ref|XM_007154877.1|	0.0
A_stenosperma_Nema_HiSeq_L_234_T_1	1416	Lotus japonicus cDNA, clone: LjFL2-022-DC07, HTC	gi|292786281|dbj|AK338468.1|	0.0
A_stenosperma_Nema_HiSeq_L_235_T_1	788	Glycine max cDNA, clone: GMFL01-14-M05	gi|210140909|dbj|AK244828.1|	9e-162
A_stenosperma_Nema_HiSeq_L_236_T_1	1211	Arachis hypogaea cultivar JL-24 HSR203J protein (hsr203J) gene, complete cds	gi|294566507|gb|GU827198.1|	0.0
A_stenosperma_Nema_HiSeq_L_236_T_2	383	Arachis hypogaea cultivar JL-24 HSR203J protein (hsr203J) gene, complete cds	gi|294566507|gb|GU827198.1|	2e-116
A_stenosperma_Nema_HiSeq_L_237_T_1	632	***** No hits found *****
A_stenosperma_Nema_HiSeq_L_238_T_1	1111	Lotus japonicus genomic DNA, chromosome 1, clone: LjT45M12, TM0378b, complete sequence	gi|41688370|dbj|AP006685.1|	4e-117
A_stenosperma_Nema_HiSeq_L_238_T_2	1992	Lotus japonicus cDNA, clone: LjFL1-004-AB11, HTC	gi|292727819|dbj|AK336441.1|	0.0
A_stenosperma_Nema_HiSeq_L_238_T_3	1992	Lotus japonicus cDNA, clone: LjFL1-004-AB11, HTC	gi|292727819|dbj|AK336441.1|	0.0
A_stenosperma_Nema_HiSeq_L_238_T_4	1992	Lotus japonicus cDNA, clone: LjFL1-004-AB11, HTC	gi|292727819|dbj|AK336441.1|	0.0
A_stenosperma_Nema_HiSeq_L_239_T_1	2880	Glycyrrhiza glabra GgbAS1 mRNA for beta-amyrin synthase, complete cds	gi|6730968|dbj|AB037203.1|	0.0
A_stenosperma_Nema_HiSeq_L_239_T_2	2913	Glycyrrhiza uralensis isolate 26 beta-amyrin synthase mRNA, complete cds	gi|294488496|gb|GU072921.1|	0.0
A_stenosperma_Nema_HiSeq_L_239_T_3	2917	Glycyrrhiza uralensis isolate 26 beta-amyrin synthase mRNA, complete cds	gi|294488496|gb|GU072921.1|	0.0
A_stenosperma_Nema_HiSeq_L_240_T_1	813	Phaseolus vulgaris hypothetical protein (PHAVU_002G057500g) mRNA, complete cds	gi|593788487|ref|XM_007157221.1|	5e-90
A_stenosperma_Nema_HiSeq_L_240_T_2	731	Medicago truncatula Aquaporin TIP2-3 (MTR_5g012810) mRNA, complete cds	gi|357482078|ref|XM_003611277.1|	0.0
A_stenosperma_Nema_HiSeq_L_240_T_3	813	Phaseolus vulgaris hypothetical protein (PHAVU_002G057500g) mRNA, complete cds	gi|593788487|ref|XM_007157221.1|	1e-90
A_stenosperma_Nema_HiSeq_L_240_T_4	731	Medicago truncatula Aquaporin TIP2-3 (MTR_5g012810) mRNA, complete cds	gi|357482078|ref|XM_003611277.1|	0.0
A_stenosperma_Nema_HiSeq_L_240_T_5	753	Medicago truncatula clone JCVI-FLMt-14F1 unknown mRNA	gi|388521828|gb|BT149182.1|	0.0
A_stenosperma_Nema_HiSeq_L_240_T_6	413	Phaseolus vulgaris hypothetical protein (PHAVU_002G057500g) mRNA, complete cds	gi|593788487|ref|XM_007157221.1|	2e-90
A_stenosperma_Nema_HiSeq_L_240_T_7	753	Medicago truncatula clone JCVI-FLMt-14F1 unknown mRNA	gi|388521828|gb|BT149182.1|	0.0
A_stenosperma_Nema_HiSeq_L_241_T_1	901	Lotus japonicus cDNA, clone: LjFL1-003-BE06, HTC	gi|292727813|dbj|AK336435.1|	4e-131
A_stenosperma_Nema_HiSeq_L_242_T_1	1465	Lotus japonicus cDNA, clone: LjFL1-001-DD07, HTC	gi|292727768|dbj|AK336390.1|	8e-140
A_stenosperma_Nema_HiSeq_L_242_T_2	1697	Lotus japonicus cDNA, clone: LjFL1-001-DD07, HTC	gi|292727768|dbj|AK336390.1|	4e-158
A_stenosperma_Nema_HiSeq_L_242_T_3	1629	Lotus japonicus cDNA, clone: LjFL1-001-DD07, HTC	gi|292727768|dbj|AK336390.1|	4e-158
A_stenosperma_Nema_HiSeq_L_243_T_1	864	***** No hits found *****
A_stenosperma_Nema_HiSeq_L_244_T_1	233	Arachis hypogaea clone 8A4R19G1 putative major intrinsic protein mRNA, partial cds	gi|91983312|gb|DQ450071.1|	1e-115
A_stenosperma_Nema_HiSeq_L_244_T_2	256	Arachis hypogaea clone 8A4R19G1 putative major intrinsic protein mRNA, partial cds	gi|91983312|gb|DQ450071.1|	1e-126
A_stenosperma_Nema_HiSeq_L_244_T_3	684	Arachis hypogaea clone 8A4R19G1 putative major intrinsic protein mRNA, partial cds	gi|91983312|gb|DQ450071.1|	0.0
A_stenosperma_Nema_HiSeq_L_244_T_4	215	Arachis hypogaea clone 2A1R19GZ delta-TIP-like protein mRNA, partial cds	gi|91983306|gb|DQ450067.1|	2e-62
A_stenosperma_Nema_HiSeq_L_244_T_5	546	Arachis hypogaea clone 8A4R19G1 putative major intrinsic protein mRNA, partial cds	gi|91983312|gb|DQ450071.1|	0.0
A_stenosperma_Nema_HiSeq_L_244_T_6	481	Arachis hypogaea clone 8A4R19G1 putative major intrinsic protein mRNA, partial cds	gi|91983312|gb|DQ450071.1|	0.0
A_stenosperma_Nema_HiSeq_L_245_T_1	1834	Phaseolus vulgaris hypothetical protein (PHAVU_002G310600g) mRNA, complete cds	gi|593794536|ref|XM_007160245.1|	0.0
A_stenosperma_Nema_HiSeq_L_246_T_1	1935	***** No hits found *****
A_stenosperma_Nema_HiSeq_L_246_T_2	999	***** No hits found *****
A_stenosperma_Nema_HiSeq_L_247_T_1	1375	Glycine max annexin D1-like (ANNEXIN), mRNA	gi|359807505|ref|NM_001253960.1|	0.0
A_stenosperma_Nema_HiSeq_L_248_T_1	2928	PREDICTED: Glycine max vacuolar proton ATPase a3-like (LOC100783125), mRNA	gi|571488238|ref|XM_003537807.2|	0.0
A_stenosperma_Nema_HiSeq_L_249_T_1	482	PREDICTED: Glycine max 40S ribosomal protein S28-like (LOC100788626), mRNA	gi|571559236|ref|XM_006604615.1|	3e-60
A_stenosperma_Nema_HiSeq_L_250_T_1	1621	Lotus japonicus cDNA, clone: LjFL2-015-AH08, HTC	gi|292782865|dbj|AK338231.1|	0.0
A_stenosperma_Nema_HiSeq_L_251_T_1	1742	PREDICTED: Glycine max stAR-related lipid transfer protein 7, mitochondrial-like (LOC100808222), mRNA	gi|571486644|ref|XM_003537600.2|	0.0
A_stenosperma_Nema_HiSeq_L_252_T_1	1087	Phaseolus vulgaris hypothetical protein (PHAVU_001G009100g) mRNA, complete cds	gi|593795311|ref|XM_007160632.1|	4e-127
A_stenosperma_Nema_HiSeq_L_252_T_2	269	Phaseolus vulgaris hypothetical protein (PHAVU_001G009100g) mRNA, complete cds	gi|593795311|ref|XM_007160632.1|	2e-45
A_stenosperma_Nema_HiSeq_L_253_T_1	1465	PREDICTED: Glycine max pirin-like protein-like (LOC100790637), mRNA	gi|571506466|ref|XM_003544671.2|	0.0
A_stenosperma_Nema_HiSeq_L_254_T_1	492	***** No hits found *****
A_stenosperma_Nema_HiSeq_L_254_T_2	1266	PREDICTED: Glycine max putative glutamine amidotransferase YLR126C-like (LOC100777176), mRNA	gi|571534361|ref|XM_006600455.1|	8e-50
A_stenosperma_Nema_HiSeq_L_254_T_3	655	***** No hits found *****
A_stenosperma_Nema_HiSeq_L_254_T_4	1190	PREDICTED: Glycine max putative glutamine amidotransferase YLR126C-like (LOC100777176), mRNA	gi|571534361|ref|XM_006600455.1|	3e-108
A_stenosperma_Nema_HiSeq_L_255_T_1	1449	Lotus japonicus genomic DNA, chromosome 2, clone: LjT28I23, TM2035, complete sequence	gi|189163044|dbj|AP010278.1|	2e-76
A_stenosperma_Nema_HiSeq_L_256_T_1	792	***** No hits found *****
A_stenosperma_Nema_HiSeq_L_257_T_1	670	V.faba guanine nucleotide regulatory protein mRNA, complete CDS	gi|395071|emb|Z24678.1|	0.0
A_stenosperma_Nema_HiSeq_L_258_T_1	257	Canavalia lineata cytosolic glutamine synthetase mRNA, complete cds	gi|5813773|gb|AF081566.1|AF081566	1e-46
A_stenosperma_Nema_HiSeq_L_258_T_2	203	Canavalia lineata cytosolic glutamine synthetase mRNA, complete cds	gi|5813773|gb|AF081566.1|AF081566	2e-58
A_stenosperma_Nema_HiSeq_L_259_T_1	466	Phaseolus vulgaris hypothetical protein (PHAVU_003G174800g) mRNA, complete cds	gi|593784150|ref|XM_007155054.1|	6e-27
A_stenosperma_Nema_HiSeq_L_259_T_2	256	Phaseolus vulgaris hypothetical protein (PHAVU_003G174800g) mRNA, complete cds	gi|593784150|ref|XM_007155054.1|	3e-27
A_stenosperma_Nema_HiSeq_L_260_T_1	585	Medicago truncatula Xyloglucan endotransglucosylase/hydrolase (MTR_4g126920) mRNA, complete cds	gi|357479444|ref|XM_003609960.1|	2e-68
A_stenosperma_Nema_HiSeq_L_260_T_2	1083	PREDICTED: Cicer arietinum probable xyloglucan endotransglucosylase/hydrolase protein 23-like (LOC101498658), mRNA	gi|502085864|ref|XM_004487975.1|	1e-167
A_stenosperma_Nema_HiSeq_L_261_T_1	271	Arachis hypogaea ubiquitin carrier-like protein mRNA, complete cds	gi|115187615|gb|DQ887085.1|	7e-104
A_stenosperma_Nema_HiSeq_L_262_T_1	1877	PREDICTED: Glycine max nodulation-signaling pathway 2 protein-like (LOC100804613), mRNA	gi|571471484|ref|XM_003532809.2|	0.0
A_stenosperma_Nema_HiSeq_L_263_T_1	1532	PREDICTED: Cicer arietinum uncharacterized LOC101500430 (LOC101500430), mRNA	gi|502120277|ref|XM_004496852.1|	0.0
A_stenosperma_Nema_HiSeq_L_264_T_1	800	Lotus japonicus clone JCVI-FLLj-4F7 unknown mRNA	gi|388521962|gb|BT149249.1|	1e-140
A_stenosperma_Nema_HiSeq_L_265_T_1	1806	Solanum pennellii chromosome ch04, complete genome	gi|663673442|emb|HG975443.1|	2e-08
A_stenosperma_Nema_HiSeq_L_266_T_1	1122	***** No hits found *****
A_stenosperma_Nema_HiSeq_L_266_T_2	739	PREDICTED: Glycine max uncharacterized LOC100796681 (LOC100796681), misc_RNA	gi|571483359|ref|XR_416483.1|	4e-70
A_stenosperma_Nema_HiSeq_L_266_T_3	473	***** No hits found *****
A_stenosperma_Nema_HiSeq_L_266_T_4	888	PREDICTED: Glycine max uncharacterized LOC100796681 (LOC100796681), misc_RNA	gi|571483359|ref|XR_416483.1|	6e-45
A_stenosperma_Nema_HiSeq_L_266_T_5	753	PREDICTED: Glycine max uncharacterized LOC100796681 (LOC100796681), misc_RNA	gi|571483359|ref|XR_416483.1|	7e-93
A_stenosperma_Nema_HiSeq_L_266_T_6	1142	***** No hits found *****
A_stenosperma_Nema_HiSeq_L_267_T_1	1133	Lotus japonicus cDNA, clone: LjFL2-004-DB06, HTC	gi|292780132|dbj|AK337956.1|	0.0
A_stenosperma_Nema_HiSeq_L_268_T_1	2452	Lotus japonicus cDNA, clone: LjFL3-002-DG05, HTC	gi|292789863|dbj|AK339421.1|	0.0
A_stenosperma_Nema_HiSeq_L_268_T_2	1140	Lotus japonicus cDNA, clone: LjFL3-002-DG05, HTC	gi|292789863|dbj|AK339421.1|	0.0
A_stenosperma_Nema_HiSeq_L_269_T_3	104	Tectona grandis genomic DNA sequence contains 18S rRNA gene, ITS1, 5.8S rRNA gene, ITS2 and 28S rRNA gene	gi|756984185|emb|LN714775.1|	1e-37
A_stenosperma_Nema_HiSeq_L_270_T_1	630	Arachis hypogaea ubiquitin carrier-like protein mRNA, complete cds	gi|115187615|gb|DQ887085.1|	0.0
A_stenosperma_Nema_HiSeq_L_270_T_2	614	Arachis hypogaea ubiquitin carrier-like protein mRNA, complete cds	gi|115187615|gb|DQ887085.1|	0.0
A_stenosperma_Nema_HiSeq_L_271_T_1	594	***** No hits found *****
A_stenosperma_Nema_HiSeq_L_272_T_1	1580	PREDICTED: Glycine max 4-hydroxy-tetrahydrodipicolinate synthase, chloroplastic-like (LOC100788930), mRNA	gi|571479516|ref|XM_003534557.2|	0.0
A_stenosperma_Nema_HiSeq_L_273_T_1	2065	PREDICTED: Glycine max putative receptor-like protein kinase At1g72540-like (LOC100799411), transcript variant 1, mRNA	gi|571497582|ref|XM_003542314.2|	0.0
A_stenosperma_Nema_HiSeq_L_273_T_2	566	***** No hits found *****
A_stenosperma_Nema_HiSeq_L_274_T_1	1603	Glycine max basic leucine zipper and W2 domain-containing protein 2-like (LOC100789838), mRNA	gi|358248061|ref|NM_001253130.1|	0.0
A_stenosperma_Nema_HiSeq_L_275_T_1	1133	PREDICTED: Glycine max uncharacterized LOC100807300 (LOC100807300), transcript variant 1, mRNA	gi|571440873|ref|XM_003519060.2|	0.0
A_stenosperma_Nema_HiSeq_L_276_T_1	344	PREDICTED: Glycine max notchless protein homolog (LOC100796328), transcript variant X1, mRNA	gi|571439207|ref|XM_003518545.2|	3e-29
A_stenosperma_Nema_HiSeq_L_277_T_1	1336	PREDICTED: Vitis vinifera histone-lysine N-methyltransferase SETD1B (LOC100852726), mRNA	gi|731373145|ref|XM_003631212.2|	7e-11
A_stenosperma_Nema_HiSeq_L_277_T_2	299	***** No hits found *****
A_stenosperma_Nema_HiSeq_L_278_T_1	1300	PREDICTED: Glycine max tetratricopeptide repeat protein 5-like (LOC100791647), transcript variant X1, mRNA	gi|571566657|ref|XM_003555888.2|	0.0
A_stenosperma_Nema_HiSeq_L_279_T_1	1290	PREDICTED: Glycine max translocon at the outer membrane of chloroplasts 64-like (LOC100776197), transcript variant X2, mRNA	gi|571456467|ref|XM_006580336.1|	0.0
A_stenosperma_Nema_HiSeq_L_280_T_1	1489	Arachis hypogaea clone 1X14 GroES-like protein mRNA, partial cds	gi|194466086|gb|DQ889509.1|	0.0
A_stenosperma_Nema_HiSeq_L_281_T_1	878	PREDICTED: Glycine max glyceraldehyde-3 phosphate dehydrogenase (GAPDH), mRNA	gi|571451299|ref|XM_003523083.2|	0.0
A_stenosperma_Nema_HiSeq_L_282_T_1	1827	Stylosanthes humilis cinnamyl alcohol dehydrogenase (CAD1) mRNA, complete cds	gi|556421|gb|L36823.1|SSNCAD1A	0.0
A_stenosperma_Nema_HiSeq_L_282_T_2	1768	Stylosanthes humilis cinnamyl alcohol dehydrogenase (CAD1) mRNA, complete cds	gi|556421|gb|L36823.1|SSNCAD1A	0.0
A_stenosperma_Nema_HiSeq_L_282_T_3	1780	Stylosanthes humilis cinnamyl alcohol dehydrogenase (CAD1) mRNA, complete cds	gi|556421|gb|L36823.1|SSNCAD1A	0.0
A_stenosperma_Nema_HiSeq_L_283_T_1	177	Arachis diogoi cysteine protease mRNA, complete cds	gi|312985014|gb|FJ716616.2|	2e-72
A_stenosperma_Nema_HiSeq_L_283_T_2	265	Arachis diogoi cysteine protease mRNA, complete cds	gi|312985014|gb|FJ716616.2|	1e-131
A_stenosperma_Nema_HiSeq_L_283_T_3	318	Arachis diogoi cysteine protease mRNA, complete cds	gi|312985014|gb|FJ716616.2|	5e-126
A_stenosperma_Nema_HiSeq_L_283_T_4	309	Arachis diogoi cysteine protease mRNA, complete cds	gi|312985014|gb|FJ716616.2|	4e-112
A_stenosperma_Nema_HiSeq_L_283_T_5	267	Arachis diogoi cysteine protease mRNA, complete cds	gi|312985014|gb|FJ716616.2|	8e-133
A_stenosperma_Nema_HiSeq_L_284_T_1	1348	Lotus japonicus cDNA, clone: LjFL1-036-CF08, HTC	gi|292746944|dbj|AK336960.1|	2e-180
A_stenosperma_Nema_HiSeq_L_285_T_1	1363	Phaseolus vulgaris hypothetical protein (PHAVU_008G009300g) mRNA, complete cds	gi|593331539|ref|XM_007139134.1|	0.0
A_stenosperma_Nema_HiSeq_L_286_T_1	745	PREDICTED: Glycine max uncharacterized LOC100305489 (LOC100305489), transcript variant X2, mRNA	gi|571478696|ref|XM_006587577.1|	0.0
A_stenosperma_Nema_HiSeq_L_287_T_1	1685	PREDICTED: Glycine max probable WRKY transcription factor 11-like (LOC100791219), mRNA	gi|571538010|ref|XM_003550084.2|	4e-39
A_stenosperma_Nema_HiSeq_L_287_T_2	444	***** No hits found *****
A_stenosperma_Nema_HiSeq_L_287_T_3	1595	Phaseolus vulgaris hypothetical protein (PHAVU_009G101900g) mRNA, complete cds	gi|593299518|ref|XM_007137065.1|	9e-95
A_stenosperma_Nema_HiSeq_L_288_T_1	979	PREDICTED: Glycine max lysosomal Pro-X carboxypeptidase-like (LOC100804985), mRNA	gi|571536889|ref|XM_003549943.2|	0.0
A_stenosperma_Nema_HiSeq_L_289_T_1	2724	PREDICTED: Glycine max protein kinase G11A-like (LOC100781600), misc_RNA	gi|571517975|ref|XR_418333.1|	0.0
A_stenosperma_Nema_HiSeq_L_290_T_1	878	Phaseolus vulgaris hypothetical protein (PHAVU_007G156900g) mRNA, complete cds	gi|593687574|ref|XM_007144385.1|	0.0
A_stenosperma_Nema_HiSeq_L_291_T_1	776	PREDICTED: Pyrus x bretschneideri histone H2A.6-like (LOC103946571), mRNA	gi|694329626|ref|XM_009357293.1|	2e-33
A_stenosperma_Nema_HiSeq_L_292_T_1	670	Phaseolus vulgaris hypothetical protein (PHAVU_009G174700g) mRNA, complete cds	gi|593329191|ref|XM_007137961.1|	7e-53
A_stenosperma_Nema_HiSeq_L_292_T_2	915	Glycine max uncharacterized LOC100527293 (LOC100527293), mRNA	gi|403043755|ref|NM_001250753.2|	9e-103
A_stenosperma_Nema_HiSeq_L_292_T_3	910	Zea mays clone 14967 mRNA sequence	gi|77818070|gb|DQ245387.1|	7e-99
A_stenosperma_Nema_HiSeq_L_293_T_1	596	Lotus japonicus clone JCVI-FLLj-13A10 unknown mRNA	gi|388521036|gb|BT148786.1|	3e-130
A_stenosperma_Nema_HiSeq_L_294_T_1	981	PREDICTED: Glycine max MAP7 domain-containing protein 2-like (LOC100816092), mRNA	gi|571555950|ref|XM_003553930.2|	4e-121
A_stenosperma_Nema_HiSeq_L_295_T_1	885	Phaseolus vulgaris hypothetical protein (PHAVU_001G184700g) mRNA, complete cds	gi|593799587|ref|XM_007162770.1|	8e-143
A_stenosperma_Nema_HiSeq_L_296_T_1	1559	***** No hits found *****
A_stenosperma_Nema_HiSeq_L_297_T_1	1615	PREDICTED: Glycine max beta-ureidopropionase-like (LOC100792563), mRNA	gi|571466851|ref|XM_003529212.2|	0.0
A_stenosperma_Nema_HiSeq_L_298_T_1	1695	PREDICTED: Glycine max carotenoid 9,10(9',10')-cleavage dioxygenase 1-like (LOC100815734), mRNA	gi|356510020|ref|XM_003523691.1|	0.0
A_stenosperma_Nema_HiSeq_L_298_T_2	984	Morus notabilis hypothetical protein partial mRNA	gi|703121648|ref|XM_010104084.1|	0.0008
A_stenosperma_Nema_HiSeq_L_298_T_3	1116	PREDICTED: Glycine max carotenoid 9,10(9',10')-cleavage dioxygenase 1-like (LOC100817207), mRNA	gi|356518339|ref|XM_003527789.1|	0.0
A_stenosperma_Nema_HiSeq_L_298_T_4	1663	PREDICTED: Glycine max carotenoid 9,10(9',10')-cleavage dioxygenase 1-like (LOC100817207), mRNA	gi|356518339|ref|XM_003527789.1|	0.0
A_stenosperma_Nema_HiSeq_L_298_T_5	803	Arachis duranensis retrotransposon A123_Talita_autonomous-Ty1-type, complete sequence	gi|572921183|gb|KF729779.1|	0.0
A_stenosperma_Nema_HiSeq_L_298_T_6	467	PREDICTED: Glycine max carotenoid 9,10(9',10')-cleavage dioxygenase 1-like (LOC100815734), mRNA	gi|356510020|ref|XM_003523691.1|	1e-28
A_stenosperma_Nema_HiSeq_L_298_T_7	1701	PREDICTED: Glycine max carotenoid 9,10(9',10')-cleavage dioxygenase 1-like (LOC100817207), mRNA	gi|356518339|ref|XM_003527789.1|	0.0
A_stenosperma_Nema_HiSeq_L_299_T_1	1676	PREDICTED: Glycine max uncharacterized LOC100791695 (LOC100791695), mRNA	gi|571510947|ref|XM_003544755.2|	2e-176
A_stenosperma_Nema_HiSeq_L_300_T_1	1326	***** No hits found *****
A_stenosperma_Nema_HiSeq_L_301_T_1	1708	PREDICTED: Glycine max pheophorbide a oxygenase, chloroplastic-like (LOC100812162), mRNA	gi|571489069|ref|XM_003538115.2|	0.0
A_stenosperma_Nema_HiSeq_L_302_T_1	846	Medicago truncatula RING-H2 finger protein (MTR_3g086630) mRNA, complete cds	gi|357463242|ref|XM_003601855.1|	2e-19
A_stenosperma_Nema_HiSeq_L_303_T_1	2108	Phaseolus vulgaris hypothetical protein (PHAVU_004G154800g) mRNA, complete cds	gi|593704714|ref|XM_007152669.1|	0.0
A_stenosperma_Nema_HiSeq_L_304_T_1	2824	PREDICTED: Glycine max cell division cycle protein 48 homolog (LOC100783508), mRNA	gi|571493972|ref|XM_003540147.2|	0.0
A_stenosperma_Nema_HiSeq_L_305_T_1	220	***** No hits found *****
A_stenosperma_Nema_HiSeq_L_305_T_2	187	***** No hits found *****
A_stenosperma_Nema_HiSeq_L_305_T_3	396	Arachis stenosperma clone AS1ML4D02 microsatellite sequence	gi|70779716|gb|DQ099039.1|	6e-96
A_stenosperma_Nema_HiSeq_L_306_T_1	1759	PREDICTED: Glycine max casein kinase II subunit beta-like (LOC100799304), transcript variant X1, mRNA	gi|571436243|ref|XM_003517344.2|	0.0
A_stenosperma_Nema_HiSeq_L_306_T_2	1642	PREDICTED: Glycine max casein kinase II subunit beta-like (LOC100780095), mRNA	gi|571487187|ref|XM_003539072.2|	0.0
A_stenosperma_Nema_HiSeq_L_307_T_1	1393	PREDICTED: Cicer arietinum uncharacterized LOC101495932 (LOC101495932), mRNA	gi|502155126|ref|XM_004509912.1|	8e-150
A_stenosperma_Nema_HiSeq_L_307_T_2	1380	PREDICTED: Glycine max uncharacterized LOC100814390 (LOC100814390), transcript variant X2, mRNA	gi|571467521|ref|XM_006583902.1|	0.0
A_stenosperma_Nema_HiSeq_L_307_T_3	1354	PREDICTED: Glycine max uncharacterized LOC100817542 (LOC100817542), mRNA	gi|571564054|ref|XM_006605504.1|	0.0
A_stenosperma_Nema_HiSeq_L_308_T_1	2034	PREDICTED: Cicer arietinum probable mannitol dehydrogenase-like (LOC101510334), mRNA	gi|502162621|ref|XM_004512503.1|	0.0
A_stenosperma_Nema_HiSeq_L_308_T_2	2015	PREDICTED: Cicer arietinum probable mannitol dehydrogenase-like (LOC101510334), mRNA	gi|502162621|ref|XM_004512503.1|	5e-173
A_stenosperma_Nema_HiSeq_L_309_T_1	3248	PREDICTED: Glycine max uncharacterized LOC100819297 (LOC100819297), mRNA	gi|571450053|ref|XM_003522754.2|	0.0
A_stenosperma_Nema_HiSeq_L_309_T_2	3233	PREDICTED: Glycine max uncharacterized LOC100819297 (LOC100819297), mRNA	gi|571450053|ref|XM_003522754.2|	0.0
A_stenosperma_Nema_HiSeq_L_310_T_1	2751	Phaseolus vulgaris hypothetical protein (PHAVU_008G066400g) mRNA, complete cds	gi|593332912|ref|XM_007139820.1|	0.0
A_stenosperma_Nema_HiSeq_L_311_T_1	2267	PREDICTED: Glycine max zinc finger CCCH domain-containing protein 32-like (LOC100805017), misc_RNA	gi|571481260|ref|XR_416201.1|	0.0
A_stenosperma_Nema_HiSeq_L_312_T_1	1361	Lotus japonicus clone JCVI-FLLj-11H11 unknown mRNA	gi|388507707|gb|BT142126.1|	0.0
A_stenosperma_Nema_HiSeq_L_313_T_1	3337	Phaseolus vulgaris hypothetical protein (PHAVU_002G136300g) mRNA, complete cds	gi|593790409|ref|XM_007158182.1|	0.0
A_stenosperma_Nema_HiSeq_L_314_T_1	1121	Glycine max uncharacterized LOC100527484 (LOC100527484), mRNA	gi|351721153|ref|NM_001249759.1|	6e-140
A_stenosperma_Nema_HiSeq_L_315_T_1	840	***** No hits found *****
A_stenosperma_Nema_HiSeq_L_315_T_2	495	***** No hits found *****
A_stenosperma_Nema_HiSeq_L_316_T_1	227	PREDICTED: Beta vulgaris subsp. vulgaris tubulin alpha-2 chain (LOC104895843), mRNA	gi|731339294|ref|XM_010682472.1|	4e-11
A_stenosperma_Nema_HiSeq_L_316_T_2	218	PREDICTED: Beta vulgaris subsp. vulgaris tubulin alpha-2 chain (LOC104895843), mRNA	gi|731339294|ref|XM_010682472.1|	5e-15
A_stenosperma_Nema_HiSeq_L_316_T_3	385	PREDICTED: Beta vulgaris subsp. vulgaris tubulin alpha-2 chain (LOC104895843), mRNA	gi|731339294|ref|XM_010682472.1|	7e-11
A_stenosperma_Nema_HiSeq_L_317_T_1	1017	Arachis hypogaea ubiquitin-conjugating enzyme 2 mRNA, complete cds	gi|71040676|gb|DQ097727.1|	0.0
A_stenosperma_Nema_HiSeq_L_318_T_1	790	PREDICTED: Glycine max uncharacterized LOC100499835 (LOC100499835), transcript variant X1, mRNA	gi|571531947|ref|XM_006600070.1|	4e-140
A_stenosperma_Nema_HiSeq_L_319_T_1	846	PREDICTED: Fragaria vesca subsp. vesca uncharacterized LOC101299215 (LOC101299215), mRNA	gi|764615649|ref|XM_004304271.2|	2e-78
A_stenosperma_Nema_HiSeq_L_320_T_1	1475	Arachis hypogaea triacylglycerol lipase 3 mRNA, complete cds	gi|324329844|gb|GU902983.1|	0.0
A_stenosperma_Nema_HiSeq_L_321_T_1	906	Lotus japonicus cDNA, clone: LjFL1-009-DH11, HTC	gi|292728338|dbj|AK336548.1|	2e-138
A_stenosperma_Nema_HiSeq_L_321_T_2	905	Lotus japonicus cDNA, clone: LjFL1-009-DH11, HTC	gi|292728338|dbj|AK336548.1|	2e-138
A_stenosperma_Nema_HiSeq_L_322_T_1	812	Glycine max uncharacterized LOC100499720 (LOC100499720), mRNA	gi|351726113|ref|NM_001248139.1|	6e-159
A_stenosperma_Nema_HiSeq_L_323_T_1	1143	Glycine max cDNA, clone: GMFL01-48-J02	gi|210142088|dbj|AK246007.1|	0.0
A_stenosperma_Nema_HiSeq_L_324_T_1	481	***** No hits found *****
A_stenosperma_Nema_HiSeq_L_325_T_1	492	Bulinus umbilicatus isolate Ngangarame Senegal 28S ribosomal RNA gene, partial sequence	gi|643435994|gb|KJ157403.1|	7e-12
A_stenosperma_Nema_HiSeq_L_326_T_1	1515	Phaseolus vulgaris hypothetical protein (PHAVU_004G097200g) mRNA, complete cds	gi|593703286|ref|XM_007151984.1|	4e-163
A_stenosperma_Nema_HiSeq_L_327_T_1	2560	PREDICTED: Glycine max CCR4-NOT transcription complex subunit 1-like (LOC100783935), transcript variant X2, mRNA	gi|571466058|ref|XM_006583489.1|	0.0
A_stenosperma_Nema_HiSeq_L_328_T_1	2526	PREDICTED: Pyrus x bretschneideri protein ovo-like (LOC103947090), mRNA	gi|694331077|ref|XM_009357947.1|	1e-90
A_stenosperma_Nema_HiSeq_L_328_T_2	2632	PREDICTED: Cicer arietinum putative uncharacterized protein DDB_G0271606-like (LOC101509934), transcript variant X1, mRNA	gi|502120660|ref|XM_004496982.1|	4e-135
A_stenosperma_Nema_HiSeq_L_329_T_1	2182	PREDICTED: Glycine max NADP-dependent malic enzyme-like (LOC100782096), transcript variant X1, mRNA	gi|571456776|ref|XM_003525237.2|	0.0
A_stenosperma_Nema_HiSeq_L_329_T_2	2083	Phaseolus vulgaris hypothetical protein (PHAVU_002G309600g) mRNA, complete cds	gi|593794512|ref|XM_007160233.1|	0.0
A_stenosperma_Nema_HiSeq_L_330_T_1	822	PREDICTED: Glycine max casparian strip membrane protein 4-like (LOC100775765), mRNA	gi|571440946|ref|XM_003519085.2|	3e-137
A_stenosperma_Nema_HiSeq_L_331_T_1	1083	Glycine max cDNA, clone: GMFL01-17-M11	gi|210143090|dbj|AK285872.1|	4e-176
A_stenosperma_Nema_HiSeq_L_332_T_1	2031	Glycine max NBS-LRR type disease resistance protein (LOC100305458), mRNA	gi|351721360|ref|NM_001248742.1|	0.0
A_stenosperma_Nema_HiSeq_L_333_T_1	1303	PREDICTED: Glycine max protein FLX-like 3-like (LOC100809038), transcript variant X1, mRNA	gi|571514996|ref|XM_003546624.2|	0.0
A_stenosperma_Nema_HiSeq_L_334_T_1	1601	PREDICTED: Glycine max far upstream element-binding protein 1-like (LOC100813135), mRNA	gi|571508629|ref|XM_003544473.2|	0.0
A_stenosperma_Nema_HiSeq_L_334_T_2	2388	PREDICTED: Glycine max far upstream element-binding protein 1-like (LOC100813135), mRNA	gi|571508629|ref|XM_003544473.2|	0.0
A_stenosperma_Nema_HiSeq_L_335_T_1	1210	Arachis hypogaea chloroplast, complete genome	gi|627757344|gb|KJ468094.1|	0.0
A_stenosperma_Nema_HiSeq_L_336_T_1	1953	Amorpha fruticosa UDP-glucose pyrophosphorylase (ugp) mRNA, complete cds	gi|17026393|gb|AF435969.1|AF435969	0.0
A_stenosperma_Nema_HiSeq_L_336_T_2	1848	Amorpha fruticosa UDP-glucose pyrophosphorylase (ugp) mRNA, complete cds	gi|17026393|gb|AF435969.1|AF435969	0.0
A_stenosperma_Nema_HiSeq_L_337_T_1	1807	Phaseolus vulgaris hypothetical protein (PHAVU_002G237500g) mRNA, complete cds	gi|593792791|ref|XM_007159373.1|	0.0
A_stenosperma_Nema_HiSeq_L_338_T_1	1278	Lupinus angustifolius cytosolic malate dehydrogenase (MDH1) mRNA, complete cds	gi|328908588|gb|HQ690186.1|	0.0
A_stenosperma_Nema_HiSeq_L_339_T_1	1419	A.hypogaea cationic peroxidase mRNA, complete cds, clone prxPNC2	gi|166474|gb|M37637.1|ARCPNC2	0.0
A_stenosperma_Nema_HiSeq_L_340_T_1	1793	PREDICTED: Cicer arietinum DEAD-box ATP-dependent RNA helicase 20-like (LOC101507535), transcript variant X2, mRNA	gi|502081286|ref|XM_004486764.1|	0.0
A_stenosperma_Nema_HiSeq_L_341_T_1	2320	PREDICTED: Glycine max probable receptor-like protein kinase At1g67000-like (LOC100816285), mRNA	gi|571456614|ref|XM_003524320.2|	0.0
A_stenosperma_Nema_HiSeq_L_342_T_1	910	***** No hits found *****
A_stenosperma_Nema_HiSeq_L_343_T_1	2138	PREDICTED: Glycine max serine/threonine-protein kinase VRK1-like (LOC100819969), mRNA	gi|571550366|ref|XM_003552702.2|	0.0
A_stenosperma_Nema_HiSeq_L_344_T_1	739	Phaseolus vulgaris hypothetical protein (PHAVU_008G263800g) mRNA, complete cds	gi|593528606|ref|XM_007142174.1|	1e-100
A_stenosperma_Nema_HiSeq_L_345_T_1	1006	***** No hits found *****
A_stenosperma_Nema_HiSeq_L_346_T_1	3255	Arachis hypogaea cultivar E11 phosphoenolpyruvate carboxylase (PEPC4) mRNA, complete cds	gi|226320259|gb|FJ222827.1|	0.0
A_stenosperma_Nema_HiSeq_L_347_T_1	1985	PREDICTED: Glycine max serine/threonine-protein kinase HT1-like (LOC100792887), mRNA	gi|571454434|ref|XM_003524514.2|	0.0
A_stenosperma_Nema_HiSeq_L_348_T_1	950	Phaseolus vulgaris hypothetical protein (PHAVU_006G051300g) mRNA, complete cds	gi|593692043|ref|XM_007146502.1|	0.0
A_stenosperma_Nema_HiSeq_L_349_T_1	1325	Stylosanthes humilis caffeic acid O-methyltransferase homologue mRNA	gi|535761|gb|L36109.1|SSNCAFMETH	0.0
A_stenosperma_Nema_HiSeq_L_349_T_2	1296	Stylosanthes humilis caffeic acid O-methyltransferase homologue mRNA	gi|535761|gb|L36109.1|SSNCAFMETH	0.0
A_stenosperma_Nema_HiSeq_L_350_T_1	2885	PREDICTED: Glycine max 26S proteasome non-ATPase regulatory subunit 1 homolog A-like (LOC100817941), mRNA	gi|571469982|ref|XM_003530886.2|	0.0
A_stenosperma_Nema_HiSeq_L_351_T_1	751	Glycine max uncharacterized LOC100305583 (LOC100305583), mRNA	gi|403044146|ref|NM_001250517.2|	9e-137
A_stenosperma_Nema_HiSeq_L_352_T_1	305	PREDICTED: Nicotiana tomentosiformis fructokinase-2 (LOC104099662), mRNA	gi|697191880|ref|XM_009606716.1|	8e-24
A_stenosperma_Nema_HiSeq_L_352_T_2	211	PREDICTED: Nicotiana sylvestris fructokinase-2 (LOC104235420), transcript variant X2, mRNA	gi|698480916|ref|XM_009789179.1|	2e-23
A_stenosperma_Nema_HiSeq_L_353_T_1	1379	PREDICTED: Glycine max signal peptide peptidase-like (LOC100801697), mRNA	gi|571449676|ref|XM_003522641.2|	0.0
A_stenosperma_Nema_HiSeq_L_353_T_2	1568	PREDICTED: Glycine max signal peptide peptidase-like (LOC100801697), mRNA	gi|571449676|ref|XM_003522641.2|	0.0
A_stenosperma_Nema_HiSeq_L_354_T_1	579	PREDICTED: Glycine max L-ascorbate oxidase homolog (LOC100793934), mRNA	gi|571491758|ref|XM_006591972.1|	2e-68
A_stenosperma_Nema_HiSeq_L_354_T_2	630	Phaseolus vulgaris hypothetical protein (PHAVU_011G025400g) mRNA, complete cds	gi|593116824|ref|XM_007131522.1|	2e-62
A_stenosperma_Nema_HiSeq_L_354_T_3	1914	Phaseolus vulgaris hypothetical protein (PHAVU_011G025400g) mRNA, complete cds	gi|593116824|ref|XM_007131522.1|	0.0
A_stenosperma_Nema_HiSeq_L_355_T_1	3237	Medicago truncatula Disease resistance-like protein (MTR_4g014770) mRNA, complete cds	gi|357468598|ref|XM_003604536.1|	6e-10
A_stenosperma_Nema_HiSeq_L_356_T_1	1871	Lotus japonicus genomic DNA, chromosome 2, clone: LjT10O06, TM1744b, complete sequence	gi|189163276|dbj|AP010510.1|	0.0
A_stenosperma_Nema_HiSeq_L_357_T_1	1705	PREDICTED: Glycine max trans-cinnamate 4-monooxygenase-like (LOC100818985), mRNA	gi|571511806|ref|XM_003544886.2|	0.0
A_stenosperma_Nema_HiSeq_L_358_T_1	195	Lotus japonicus clone JCVI-FLLj-18C23 unknown mRNA	gi|388492649|gb|BT134596.1|	6e-63
A_stenosperma_Nema_HiSeq_L_358_T_2	211	Lotus japonicus clone JCVI-FLLj-18C23 unknown mRNA	gi|388492649|gb|BT134596.1|	3e-71
A_stenosperma_Nema_HiSeq_L_359_T_1	1688	PREDICTED: Glycine max putative glucose-6-phosphate 1-epimerase-like (LOC100809080), transcript variant X1, mRNA	gi|571476502|ref|XM_003533676.2|	0.0
A_stenosperma_Nema_HiSeq_L_359_T_2	1518	PREDICTED: Glycine max putative glucose-6-phosphate 1-epimerase-like (LOC100809080), transcript variant X2, mRNA	gi|571476503|ref|XM_006586922.1|	0.0
A_stenosperma_Nema_HiSeq_L_360_T_1	931	PREDICTED: Glycine max uncharacterized LOC100814324 (LOC100814324), transcript variant X2, mRNA	gi|571560046|ref|XM_006604741.1|	3e-93
A_stenosperma_Nema_HiSeq_L_360_T_2	897	PREDICTED: Glycine max uncharacterized LOC100814324 (LOC100814324), transcript variant X2, mRNA	gi|571560046|ref|XM_006604741.1|	3e-132
A_stenosperma_Nema_HiSeq_L_360_T_3	643	PREDICTED: Glycine max uncharacterized LOC100814324 (LOC100814324), transcript variant X2, mRNA	gi|571560046|ref|XM_006604741.1|	3e-31
A_stenosperma_Nema_HiSeq_L_360_T_4	564	PREDICTED: Glycine max uncharacterized LOC100814324 (LOC100814324), transcript variant X1, mRNA	gi|571560042|ref|XM_006604740.1|	2e-52
A_stenosperma_Nema_HiSeq_L_360_T_5	532	PREDICTED: Cicer arietinum uncharacterized LOC101493722 (LOC101493722), transcript variant X1, mRNA	gi|502113222|ref|XM_004494523.1|	1e-14
A_stenosperma_Nema_HiSeq_L_360_T_6	630	Medicago truncatula chromosome 7 BAC clone mte1-14f12, complete sequence	gi|134133332|gb|AC167403.2|	3e-56
A_stenosperma_Nema_HiSeq_L_360_T_7	903	PREDICTED: Glycine max uncharacterized LOC100814324 (LOC100814324), transcript variant X2, mRNA	gi|571560046|ref|XM_006604741.1|	6e-139
A_stenosperma_Nema_HiSeq_L_361_T_1	1044	Pisum sativum ribosomal protein (CL22) mRNA, complete cds	gi|169065|gb|M60952.1|PEACL22A	2e-64
A_stenosperma_Nema_HiSeq_L_362_T_1	1855	Medicago truncatula MLO-like protein (MTR_3g118190) mRNA, complete cds	gi|357467572|ref|XM_003604023.1|	0.0
A_stenosperma_Nema_HiSeq_L_363_T_1	1662	Stylosanthes guianensis malate dehydrogenase (MDH1) mRNA, complete cds	gi|726973448|gb|KJ123727.1|	0.0
A_stenosperma_Nema_HiSeq_L_364_T_1	1716	PREDICTED: Glycine max aldehyde dehydrogenase family 2 member C4-like (LOC100783920), transcript variant X1, mRNA	gi|571465468|ref|XM_003528864.2|	0.0
A_stenosperma_Nema_HiSeq_L_365_T_1	697	V.radiata mRNA for pectinmethylesterase	gi|1149555|emb|X94443.1|	1e-135
A_stenosperma_Nema_HiSeq_L_365_T_2	667	V.radiata mRNA for pectinmethylesterase	gi|1149555|emb|X94443.1|	1e-135
A_stenosperma_Nema_HiSeq_L_366_T_1	1660	Phaseolus vulgaris hypothetical protein (PHAVU_003G222900g) mRNA, complete cds	gi|593785298|ref|XM_007155628.1|	0.0
A_stenosperma_Nema_HiSeq_L_367_T_1	2218	PREDICTED: Glycine max uncharacterized LOC100804052 (LOC100804052), transcript variant X2, mRNA	gi|571466902|ref|XM_006583725.1|	2e-28
A_stenosperma_Nema_HiSeq_L_367_T_2	2218	PREDICTED: Glycine max uncharacterized LOC100804052 (LOC100804052), transcript variant X2, mRNA	gi|571466902|ref|XM_006583725.1|	2e-28
A_stenosperma_Nema_HiSeq_L_368_T_1	642	Sorghum bicolor hypothetical protein, mRNA	gi|242088276|ref|XM_002439926.1|	3e-26
A_stenosperma_Nema_HiSeq_L_369_T_1	1188	Lotus japonicus cDNA, clone: LjFL2-022-CG07, HTC	gi|292786276|dbj|AK338463.1|	0.0
A_stenosperma_Nema_HiSeq_L_370_T_1	457	***** No hits found *****
A_stenosperma_Nema_HiSeq_L_371_T_1	728	Phaseolus vulgaris hypothetical protein (PHAVU_003G183800g) mRNA, complete cds	gi|593784368|ref|XM_007155163.1|	2e-39
A_stenosperma_Nema_HiSeq_L_371_T_2	761	Phaseolus vulgaris hypothetical protein (PHAVU_003G183800g) mRNA, complete cds	gi|593784368|ref|XM_007155163.1|	1e-25
A_stenosperma_Nema_HiSeq_L_372_T_1	693	PREDICTED: Glycine max uncharacterized LOC100305893 (LOC100305893), transcript variant X1, mRNA	gi|571473613|ref|XM_003531988.2|	2e-98
A_stenosperma_Nema_HiSeq_L_372_T_2	582	PREDICTED: Glycine max uncharacterized LOC100305893 (LOC100305893), transcript variant X1, mRNA	gi|571473613|ref|XM_003531988.2|	2e-98
A_stenosperma_Nema_HiSeq_L_373_T_1	976	PREDICTED: Glycine max plastoglobulin-1, chloroplastic-like (LOC100803742), mRNA	gi|571433644|ref|XM_003516935.2|	0.0
A_stenosperma_Nema_HiSeq_L_374_T_1	1730	PREDICTED: Glycine max auxin-responsive protein IAA9-like (LOC100815447), mRNA	gi|571511291|ref|XM_003544795.2|	0.0
A_stenosperma_Nema_HiSeq_L_375_T_1	1749	PREDICTED: Glycine max uncharacterized LOC100807823 (LOC100807823), transcript variant X2, mRNA	gi|571532880|ref|XM_006600259.1|	0.0
A_stenosperma_Nema_HiSeq_L_376_T_1	2641	PREDICTED: Glycine max zinc finger CCCH domain-containing protein 44-like (LOC100801151), mRNA	gi|571487662|ref|XM_006590651.1|	2e-168
A_stenosperma_Nema_HiSeq_L_377_T_1	2072	PREDICTED: Glycine max ATP synthase subunit beta, mitochondrial-like (LOC100789705), mRNA	gi|571566642|ref|XM_003555884.2|	0.0
A_stenosperma_Nema_HiSeq_L_378_T_1	1801	PREDICTED: Glycine max tubulin beta chain-like (LOC100819883), mRNA	gi|571458575|ref|XM_003527574.2|	0.0
A_stenosperma_Nema_HiSeq_L_379_T_1	1039	Arachis hypogaea clone NMLA mannose/glucose-binding lectin precursor (lec) mRNA, complete cds	gi|951109|gb|U22469.1|AHU22469	0.0
A_stenosperma_Nema_HiSeq_L_379_T_2	261	Arachis hypogaea clone SMLB mannose/glucose-binding lectin precursor, partial cds	gi|951117|gb|U22473.1|AHU22473	2e-124
A_stenosperma_Nema_HiSeq_L_379_T_3	1047	Arachis hypogaea clone SMLB mannose/glucose-binding lectin precursor, partial cds	gi|951117|gb|U22473.1|AHU22473	0.0
A_stenosperma_Nema_HiSeq_L_379_T_4	511	Arachis hypogaea clone NMLA mannose/glucose-binding lectin precursor (lec) mRNA, complete cds	gi|951109|gb|U22469.1|AHU22469	0.0
A_stenosperma_Nema_HiSeq_L_379_T_5	1047	Arachis hypogaea clone SMLB mannose/glucose-binding lectin precursor, partial cds	gi|951117|gb|U22473.1|AHU22473	0.0
A_stenosperma_Nema_HiSeq_L_380_T_1	974	PREDICTED: Cicer arietinum dynein light chain 2, cytoplasmic-like (LOC101491920), mRNA	gi|502150943|ref|XM_004508144.1|	3e-98
A_stenosperma_Nema_HiSeq_L_381_T_1	842	Medicago truncatula MLP-like protein (MTR_8g045520) mRNA, complete cds	gi|357515826|ref|XM_003628154.1|	7e-44
A_stenosperma_Nema_HiSeq_L_382_T_1	1983	PREDICTED: Glycine max spastin-like (LOC100817952), mRNA	gi|571529177|ref|XM_003548087.2|	0.0
A_stenosperma_Nema_HiSeq_L_382_T_2	1270	PREDICTED: Glycine max uncharacterized LOC100804099 (LOC100804099), mRNA	gi|571477436|ref|XM_003533916.2|	0.0
A_stenosperma_Nema_HiSeq_L_382_T_3	1984	PREDICTED: Glycine max uncharacterized LOC100804099 (LOC100804099), mRNA	gi|571477436|ref|XM_003533916.2|	0.0
A_stenosperma_Nema_HiSeq_L_383_T_1	397	***** No hits found *****
A_stenosperma_Nema_HiSeq_L_383_T_2	397	***** No hits found *****
A_stenosperma_Nema_HiSeq_L_384_T_1	550	***** No hits found *****
A_stenosperma_Nema_HiSeq_L_385_T_1	1240	PREDICTED: Glycine max MYB transcription factor MYB78 (MYB78), mRNA	gi|571558554|ref|XM_006604517.1|	2e-120
A_stenosperma_Nema_HiSeq_L_386_T_1	177	***** No hits found *****
A_stenosperma_Nema_HiSeq_L_387_T_1	1384	PREDICTED: Glycine max histone chaperone ASF1B-like (LOC100801694), mRNA	gi|571448555|ref|XM_003522341.2|	0.0
A_stenosperma_Nema_HiSeq_L_388_T_1	1491	PREDICTED: Glycine max uncharacterized LOC100797815 (LOC100797815), mRNA	gi|571568362|ref|XM_003556152.2|	0.0
A_stenosperma_Nema_HiSeq_L_389_T_1	1447	PREDICTED: Nicotiana tomentosiformis protein SRG1-like (LOC104104482), mRNA	gi|697113974|ref|XM_009612582.1|	1e-28
A_stenosperma_Nema_HiSeq_L_390_T_1	1795	Phaseolus vulgaris hypothetical protein (PHAVU_009G030600g) mRNA, complete cds	gi|593268134|ref|XM_007136183.1|	0.0
A_stenosperma_Nema_HiSeq_L_391_T_1	1572	PREDICTED: Glycine max transcription factor RAX3-like (LOC100800290), mRNA	gi|571571969|ref|XM_003556914.2|	2e-131
A_stenosperma_Nema_HiSeq_L_392_T_1	1479	PREDICTED: Glycine max pre-mRNA-splicing factor SF2-like (LOC100789847), transcript variant X4, mRNA	gi|571446628|ref|XM_006577083.1|	0.0
A_stenosperma_Nema_HiSeq_L_392_T_2	1195	PREDICTED: Glycine max pre-mRNA-splicing factor SF2-like (LOC100789847), transcript variant X3, mRNA	gi|571446626|ref|XM_006577082.1|	0.0
A_stenosperma_Nema_HiSeq_L_393_T_1	377	PREDICTED: Cicer arietinum 60S ribosomal protein L10-like (LOC101501241), mRNA	gi|502095693|ref|XM_004490458.1|	3e-69
A_stenosperma_Nema_HiSeq_L_393_T_2	356	PREDICTED: Cicer arietinum 60S ribosomal protein L10-like (LOC101501241), mRNA	gi|502095693|ref|XM_004490458.1|	2e-65
A_stenosperma_Nema_HiSeq_L_394_T_1	949	Lupinus albus unknown mRNA	gi|156972241|gb|EF640321.1|	1e-125
A_stenosperma_Nema_HiSeq_L_395_T_1	1808	Phaseolus vulgaris hypothetical protein (PHAVU_008G017500g) mRNA, complete cds	gi|593331743|ref|XM_007139236.1|	0.0
A_stenosperma_Nema_HiSeq_L_395_T_2	1799	Phaseolus vulgaris hypothetical protein (PHAVU_008G017500g) mRNA, complete cds	gi|593331743|ref|XM_007139236.1|	0.0
A_stenosperma_Nema_HiSeq_L_396_T_1	839	PREDICTED: Sesamum indicum cysteine-rich and transmembrane domain-containing protein A-like (LOC105178581), mRNA	gi|747104320|ref|XM_011102087.1|	1e-06
A_stenosperma_Nema_HiSeq_L_396_T_2	502	***** No hits found *****
A_stenosperma_Nema_HiSeq_L_397_T_1	1570	Volvox carteri f. nagariensis hypothetical protein, mRNA	gi|302852404|ref|XM_002957677.1|	0.0004
A_stenosperma_Nema_HiSeq_L_398_T_1	812	PREDICTED: Glycine max rhodanese-like domain-containing protein 17-like (LOC100792251), mRNA	gi|571527901|ref|XM_003547878.2|	3e-92
A_stenosperma_Nema_HiSeq_L_398_T_2	803	PREDICTED: Glycine max rhodanese-like domain-containing protein 17-like (LOC100792251), mRNA	gi|571527901|ref|XM_003547878.2|	5e-80
A_stenosperma_Nema_HiSeq_L_399_T_1	1308	PREDICTED: Glycine max probable cinnamyl alcohol dehydrogenase 1-like (LOC100807617), transcript variant X2, mRNA	gi|571516314|ref|XM_006597306.1|	0.0
A_stenosperma_Nema_HiSeq_L_399_T_2	1307	Lotus japonicus cDNA, clone: LjFL3-013-BG03, HTC	gi|292789922|dbj|AK339480.1|	0.0
A_stenosperma_Nema_HiSeq_L_399_T_3	1371	PREDICTED: Glycine max probable cinnamyl alcohol dehydrogenase 1-like (LOC100807617), transcript variant X2, mRNA	gi|571516314|ref|XM_006597306.1|	0.0
A_stenosperma_Nema_HiSeq_L_399_T_4	1324	Lotus japonicus cDNA, clone: LjFL3-013-BG03, HTC	gi|292789922|dbj|AK339480.1|	0.0
A_stenosperma_Nema_HiSeq_L_400_T_1	1102	Phaseolus vulgaris hypothetical protein (PHAVU_004G147800g) mRNA, complete cds	gi|593704560|ref|XM_007152592.1|	2e-100
A_stenosperma_Nema_HiSeq_L_401_T_1	1598	PREDICTED: Glycine max disks large homolog 1-like (LOC100808931), transcript variant X1, mRNA	gi|571445530|ref|XM_003521135.2|	0.0
A_stenosperma_Nema_HiSeq_L_402_T_1	809	Glycine max uncharacterized LOC100527356 (LOC100527356), mRNA	gi|402794397|ref|NM_001251776.2|	1e-105
A_stenosperma_Nema_HiSeq_L_403_T_1	1611	PREDICTED: Glycine max GATA transcription factor 8-like (LOC100815693), transcript variant X3, mRNA	gi|571484012|ref|XM_006589363.1|	0.0
A_stenosperma_Nema_HiSeq_L_404_T_1	1667	Medicago truncatula Protein disulfide-isomerase (MTR_5g018580) mRNA, complete cds	gi|357483130|ref|XM_003611804.1|	4e-143
A_stenosperma_Nema_HiSeq_L_405_T_1	2632	Glycine max HSP90-1 mRNA, complete cds	gi|288310311|gb|FJ969430.1|	0.0
A_stenosperma_Nema_HiSeq_L_406_T_1	503	***** No hits found *****
A_stenosperma_Nema_HiSeq_L_407_T_1	374	PREDICTED: Glycine max S-adenosylmethionine synthase 1-like (LOC100777770), transcript variant 1, mRNA	gi|571559727|ref|XM_003554521.2|	5e-136
A_stenosperma_Nema_HiSeq_L_408_T_1	723	A.hypogaea resveratrol synthase mRNA (clone pGSC2)	gi|15991|emb|X62300.1|	0.0
A_stenosperma_Nema_HiSeq_L_408_T_2	645	Arachis hypogaea resveratrol synthase mRNA, complete cds	gi|148767768|gb|EF620775.1|	0.0
A_stenosperma_Nema_HiSeq_L_408_T_3	1071	A.hypogaea resveratrol synthase mRNA (clone pGSC2)	gi|15991|emb|X62300.1|	0.0
A_stenosperma_Nema_HiSeq_L_408_T_4	1125	A.hypogaea resveratrol synthase mRNA (clone pGSC2)	gi|15991|emb|X62300.1|	0.0
A_stenosperma_Nema_HiSeq_L_409_T_1	651	Arachis hypogaea stilbene synthase mRNA, complete cds	gi|60651748|gb|AY826726.1|	0.0
A_stenosperma_Nema_HiSeq_L_410_T_1	1076	Phaseolus vulgaris hypothetical protein (PHAVU_002G239500g) mRNA, complete cds	gi|593792841|ref|XM_007159398.1|	0.0
A_stenosperma_Nema_HiSeq_L_411_T_1	2051	PREDICTED: Glycine max protein IWS1 homolog (LOC100801805), mRNA	gi|571478609|ref|XM_003534247.2|	0.0
A_stenosperma_Nema_HiSeq_L_412_T_1	1464	PREDICTED: Glycine max BES1/BZR1 homolog protein 4-like (LOC100795369), mRNA	gi|571500900|ref|XM_003543147.2|	0.0
A_stenosperma_Nema_HiSeq_L_413_T_1	1213	PREDICTED: Glycine max uncharacterized LOC100527612 (LOC100527612), mRNA	gi|571458986|ref|XM_003525938.2|	0.0
A_stenosperma_Nema_HiSeq_L_414_T_1	1690	Phaseolus vulgaris hypothetical protein (PHAVU_009G077700g) mRNA, complete cds	gi|593269301|ref|XM_007136766.1|	3e-115
A_stenosperma_Nema_HiSeq_L_414_T_2	1645	Phaseolus vulgaris hypothetical protein (PHAVU_009G077700g) mRNA, complete cds	gi|593269301|ref|XM_007136766.1|	3e-115
A_stenosperma_Nema_HiSeq_L_415_T_1	1465	Lotus japonicus cDNA, clone: LjFL2-015-DH10, HTC	gi|292782908|dbj|AK338274.1|	0.0
A_stenosperma_Nema_HiSeq_L_416_T_1	1273	PREDICTED: Cicer arietinum eukaryotic translation initiation factor 2 subunit beta-like (LOC101495289), transcript variant X2, mRNA	gi|502096399|ref|XM_004490667.1|	0.0
A_stenosperma_Nema_HiSeq_L_417_T_1	1027	Phaseolus vulgaris hypothetical protein (PHAVU_010G033400g) mRNA, complete cds	gi|593264191|ref|XM_007134212.1|	2e-159
A_stenosperma_Nema_HiSeq_L_418_T_1	1237	Arachis hypogaea monoacylglycerol acyltransferase (MGAT) mRNA, complete cds	gi|326910819|gb|JF340215.1|	0.0
A_stenosperma_Nema_HiSeq_L_419_T_1	1070	PREDICTED: Jatropha curcas glyoxylate/hydroxypyruvate reductase A HPR2 (LOC105635004), mRNA	gi|802603979|ref|XM_012217982.1|	1e-86
A_stenosperma_Nema_HiSeq_L_420_T_1	1823	Glycine max cDNA, clone: GMFL01-17-P12	gi|210143103|dbj|AK285885.1|	0.0
A_stenosperma_Nema_HiSeq_L_421_T_1	1481	PREDICTED: Glycine max PHD finger protein ALFIN-LIKE 5-like (LOC100794662), transcript variant X1, mRNA	gi|571464030|ref|XM_006582853.1|	0.0
A_stenosperma_Nema_HiSeq_L_422_T_1	2334	PREDICTED: Glycine max aly/REF export factor 2-like (LOC100783362), transcript variant X2, misc_RNA	gi|571502829|ref|XR_417762.1|	5e-129
A_stenosperma_Nema_HiSeq_L_422_T_2	2244	PREDICTED: Glycine max aly/REF export factor 2-like (LOC100783362), transcript variant X2, misc_RNA	gi|571502829|ref|XR_417762.1|	0.0
A_stenosperma_Nema_HiSeq_L_423_T_1	495	Stylosanthes guianensis translation elongation factor-1 alpha (EF1) mRNA, complete cds	gi|468861722|gb|JX164254.1|	2e-132
A_stenosperma_Nema_HiSeq_L_423_T_2	516	Stylosanthes guianensis translation elongation factor-1 alpha (EF1) mRNA, complete cds	gi|468861722|gb|JX164254.1|	3e-149
A_stenosperma_Nema_HiSeq_L_423_T_3	549	Stylosanthes guianensis translation elongation factor-1 alpha (EF1) mRNA, complete cds	gi|468861722|gb|JX164254.1|	0.0
A_stenosperma_Nema_HiSeq_L_423_T_4	373	Stylosanthes guianensis translation elongation factor-1 alpha (EF1) mRNA, complete cds	gi|468861722|gb|JX164254.1|	9e-149
A_stenosperma_Nema_HiSeq_L_423_T_5	958	Stylosanthes guianensis translation elongation factor-1 alpha (EF1) mRNA, complete cds	gi|468861722|gb|JX164254.1|	0.0
A_stenosperma_Nema_HiSeq_L_423_T_6	958	Stylosanthes guianensis translation elongation factor-1 alpha (EF1) mRNA, complete cds	gi|468861722|gb|JX164254.1|	0.0
A_stenosperma_Nema_HiSeq_L_424_T_1	1091	Medicago truncatula clone JCVI-FLMt-10H19 unknown mRNA	gi|388510731|gb|BT143638.1|	2e-170
A_stenosperma_Nema_HiSeq_L_425_T_1	1827	PREDICTED: Fragaria vesca subsp. vesca glucan endo-1,3-beta-glucosidase 12-like (LOC101306729), mRNA	gi|764589694|ref|XM_004301579.2|	1e-109
A_stenosperma_Nema_HiSeq_L_426_T_1	2424	PREDICTED: Glycine max MACPF domain-containing protein NSL1-like (LOC100786006), mRNA	gi|571498760|ref|XM_006594246.1|	0.0
A_stenosperma_Nema_HiSeq_L_426_T_2	2325	PREDICTED: Glycine max MACPF domain-containing protein NSL1-like (LOC100786006), mRNA	gi|571498760|ref|XM_006594246.1|	0.0
A_stenosperma_Nema_HiSeq_L_427_T_1	1664	PREDICTED: Glycine max symplekin-like (LOC100788861), mRNA	gi|571459658|ref|XM_006581413.1|	0.0
A_stenosperma_Nema_HiSeq_L_428_T_1	1801	Phaseolus vulgaris hypothetical protein (PHAVU_008G090300g) mRNA, complete cds	gi|593360022|ref|XM_007140114.1|	0.0
A_stenosperma_Nema_HiSeq_L_428_T_2	1801	Phaseolus vulgaris hypothetical protein (PHAVU_008G090300g) mRNA, complete cds	gi|593360022|ref|XM_007140114.1|	0.0
A_stenosperma_Nema_HiSeq_L_428_T_3	655	PREDICTED: Cicer arietinum probable WRKY transcription factor 33-like (LOC101511519), mRNA	gi|502104372|ref|XM_004492462.1|	3e-71
A_stenosperma_Nema_HiSeq_L_428_T_4	1801	Phaseolus vulgaris hypothetical protein (PHAVU_008G090300g) mRNA, complete cds	gi|593360022|ref|XM_007140114.1|	0.0
A_stenosperma_Nema_HiSeq_L_429_T_1	1574	Phaseolus vulgaris hypothetical protein (PHAVU_001G143800g) mRNA, complete cds	gi|593798609|ref|XM_007162281.1|	0.0
A_stenosperma_Nema_HiSeq_L_430_T_1	1514	PREDICTED: Glycine max general transcription factor IIE subunit 2-like (LOC100802433), transcript variant X1, mRNA	gi|571457153|ref|XM_003525360.2|	0.0
A_stenosperma_Nema_HiSeq_L_431_T_1	1090	PREDICTED: Glycine max histone H3.3-like (LOC100809785), mRNA	gi|571539738|ref|XM_003550362.2|	1e-142
A_stenosperma_Nema_HiSeq_L_431_T_2	656	PREDICTED: Glycine max histone H3.3-like (LOC100809785), mRNA	gi|571539738|ref|XM_003550362.2|	6e-143
A_stenosperma_Nema_HiSeq_L_432_T_1	2393	Glycine max monodehydroascorbate reductase, chloroplastic-like (LOC100819919), mRNA	gi|402794085|ref|NM_001254443.2|	0.0
A_stenosperma_Nema_HiSeq_L_433_T_1	1109	PREDICTED: Cicer arietinum beta-carotene isomerase D27, chloroplastic-like (LOC101489176), mRNA	gi|502115212|ref|XM_004495094.1|	1e-131
A_stenosperma_Nema_HiSeq_L_433_T_2	1305	PREDICTED: Cicer arietinum beta-carotene isomerase D27, chloroplastic-like (LOC101489176), mRNA	gi|502115212|ref|XM_004495094.1|	1e-167
A_stenosperma_Nema_HiSeq_L_433_T_3	1133	PREDICTED: Cicer arietinum beta-carotene isomerase D27, chloroplastic-like (LOC101489176), mRNA	gi|502115212|ref|XM_004495094.1|	3e-168
A_stenosperma_Nema_HiSeq_L_434_T_1	144	Uncultured eukaryote partial 18S rRNA gene, clone SIBT845_N12D0_18S_E	gi|697275689|emb|LN580581.1|	2e-66
A_stenosperma_Nema_HiSeq_L_434_T_2	144	Uncultured eukaryote partial 18S rRNA gene, clone SIBT845_N12D0_18S_E	gi|697275689|emb|LN580581.1|	2e-66
A_stenosperma_Nema_HiSeq_L_434_T_3	144	Uncultured eukaryote partial 18S rRNA gene, clone SIBT845_N12D0_18S_E	gi|697275689|emb|LN580581.1|	2e-66
A_stenosperma_Nema_HiSeq_L_435_T_1	3582	PREDICTED: Glycine max sucrose synthase 2-like (LOC100802045), mRNA	gi|571559516|ref|XM_003554483.2|	0.0
A_stenosperma_Nema_HiSeq_L_436_T_1	1454	Lotus japonicus clone JCVI-FLLj-6N24 unknown mRNA	gi|388501661|gb|BT139102.1|	0.0
A_stenosperma_Nema_HiSeq_L_436_T_2	1358	Lotus japonicus clone JCVI-FLLj-6N24 unknown mRNA	gi|388501661|gb|BT139102.1|	0.0
A_stenosperma_Nema_HiSeq_L_437_T_1	1803	PREDICTED: Glycine max protein kinase PVPK-1-like (LOC100802402), transcript variant X2, mRNA	gi|571554836|ref|XM_006603971.1|	0.0
A_stenosperma_Nema_HiSeq_L_438_T_1	927	Arachis hypogaea mRNA for putative TINY transcription factor (TINY-binding domain), isolated from flower	gi|313573587|emb|FM955394.1|	0.0
A_stenosperma_Nema_HiSeq_L_439_T_1	1673	PREDICTED: Glycine max isoflavone reductase-like protein-like (LOC100796299), mRNA	gi|571435769|ref|XM_003517174.2|	2e-171
A_stenosperma_Nema_HiSeq_L_439_T_2	1598	PREDICTED: Glycine max isoflavone reductase-like protein-like (LOC100796299), mRNA	gi|571435769|ref|XM_003517174.2|	0.0
A_stenosperma_Nema_HiSeq_L_440_T_1	2245	PREDICTED: Glycine max nitrate transporter 1.1-like (LOC100819392), mRNA	gi|571436332|ref|XM_003517379.2|	0.0
A_stenosperma_Nema_HiSeq_L_441_T_1	1251	Lotus japonicus clone JCVI-FLLj-18N8 unknown mRNA	gi|388509143|gb|BT142844.1|	0.0
A_stenosperma_Nema_HiSeq_L_442_T_1	1389	Arachis hypogaea ethylene-responsive element binding factor 1 (ERF1) mRNA, complete cds	gi|407317204|gb|JQ048930.1|	0.0
A_stenosperma_Nema_HiSeq_L_442_T_2	1994	Arachis hypogaea ethylene-responsive element binding factor 1 (ERF1) mRNA, complete cds	gi|407317204|gb|JQ048930.1|	0.0
A_stenosperma_Nema_HiSeq_L_442_T_3	2108	Arachis hypogaea ethylene-responsive element binding factor 1 (ERF1) mRNA, complete cds	gi|407317204|gb|JQ048930.1|	0.0
A_stenosperma_Nema_HiSeq_L_443_T_1	1174	PREDICTED: Glycine max 26S protease regulatory subunit 7-like (LOC100820271), mRNA	gi|571524737|ref|XM_003547927.2|	0.0
A_stenosperma_Nema_HiSeq_L_444_T_1	118	Dioscorea belophylla 18S ribosomal RNA gene, partial sequence	gi|530341292|gb|KC921384.1|	1e-38
A_stenosperma_Nema_HiSeq_L_445_T_1	1052	PREDICTED: Glycine max eukaryotic translation initiation factor 5-like (LOC100796565), mRNA	gi|571454463|ref|XM_003524521.2|	0.0
A_stenosperma_Nema_HiSeq_L_446_T_1	324	***** No hits found *****
A_stenosperma_Nema_HiSeq_L_447_T_1	3364	Glycine max cDNA, clone: GMFL01-21-N18	gi|210141218|dbj|AK245135.1|	0.0
A_stenosperma_Nema_HiSeq_L_448_T_1	1627	PREDICTED: Glycine max telomere repeat-binding protein 3-like (LOC100814318), transcript variant X2, mRNA	gi|571489922|ref|XM_006591278.1|	0.0
A_stenosperma_Nema_HiSeq_L_449_T_1	932	PREDICTED: Glycine max iron-sulfur cluster assembly protein 1-like (LOC100806169), mRNA	gi|571461191|ref|XM_003526968.2|	1e-136
A_stenosperma_Nema_HiSeq_L_450_T_1	1095	Arachis hypogaea germin-like protein subfamily 2 member 1 precursor (GLP2) mRNA, complete cds	gi|291042502|gb|GU457418.1|	0.0
A_stenosperma_Nema_HiSeq_L_451_T_1	1624	PREDICTED: Glycine max ethylene-responsive transcription factor 12-like (LOC100802655), mRNA	gi|571516887|ref|XM_003545948.2|	1e-53
A_stenosperma_Nema_HiSeq_L_452_T_1	1345	Glycine max 40S ribosomal protein SA-like (LOC100818292), mRNA	gi|403043695|ref|NM_001255415.2|	0.0
A_stenosperma_Nema_HiSeq_L_453_T_1	827	Arachis diogoi cyclophilin mRNA, complete cds	gi|164459696|gb|EU170616.1|	0.0
A_stenosperma_Nema_HiSeq_L_453_T_2	827	Arachis diogoi cyclophilin mRNA, complete cds	gi|164459696|gb|EU170616.1|	0.0
A_stenosperma_Nema_HiSeq_L_454_T_1	1826	PREDICTED: Cicer arietinum ADP,ATP carrier protein 1, mitochondrial-like (LOC101496840), mRNA	gi|502165913|ref|XM_004513672.1|	0.0
A_stenosperma_Nema_HiSeq_L_455_T_1	3664	PREDICTED: Glycine max protein argonaute 1-like (LOC100780375), mRNA	gi|571477993|ref|XM_003534036.2|	0.0
A_stenosperma_Nema_HiSeq_L_456_T_1	2176	Phaseolus vulgaris hypothetical protein (PHAVU_007G2588001g) mRNA, partial cds	gi|593690145|ref|XM_007145612.1|	0.0
A_stenosperma_Nema_HiSeq_L_457_T_1	732	PREDICTED: Cicer arietinum ubiquitin-conjugating enzyme E2 2-like (LOC101489466), mRNA	gi|502152105|ref|XM_004508710.1|	0.0
A_stenosperma_Nema_HiSeq_L_458_T_1	2005	PREDICTED: Glycine max uncharacterized LOC100809228 (LOC100809228), mRNA	gi|571527026|ref|XM_003548626.2|	4e-159
A_stenosperma_Nema_HiSeq_L_459_T_1	2776	Phaseolus vulgaris hypothetical protein (PHAVU_002G104500g) mRNA, complete cds	gi|593789645|ref|XM_007157800.1|	0.0
A_stenosperma_Nema_HiSeq_L_459_T_2	2570	Phaseolus vulgaris hypothetical protein (PHAVU_002G104500g) mRNA, complete cds	gi|593789645|ref|XM_007157800.1|	0.0
A_stenosperma_Nema_HiSeq_L_460_T_1	2640	PREDICTED: Glycine max ATP-dependent zinc metalloprotease FTSH 10, mitochondrial-like (LOC100806656), mRNA	gi|571492306|ref|XM_003539614.2|	0.0
A_stenosperma_Nema_HiSeq_L_461_T_1	239	***** No hits found *****
A_stenosperma_Nema_HiSeq_L_461_T_2	647	Ricinus communis conserved hypothetical protein, mRNA	gi|255553988|ref|XM_002517989.1|	0.007
A_stenosperma_Nema_HiSeq_L_462_T_1	805	Glycine max uncharacterized LOC100305815 (LOC100305815), mRNA	gi|403044075|ref|NM_001250152.2|	4e-160
A_stenosperma_Nema_HiSeq_L_463_T_1	1549	Phaseolus vulgaris hypothetical protein (PHAVU_008G291500g) mRNA, complete cds	gi|593570322|ref|XM_007142501.1|	0.0
A_stenosperma_Nema_HiSeq_L_463_T_2	1482	PREDICTED: Glycine max isocitrate dehydrogenase [NAD] regulatory subunit 1, mitochondrial-like (LOC100790110), transcript variant X1, mRNA	gi|571505916|ref|XM_003544670.2|	0.0
A_stenosperma_Nema_HiSeq_L_464_T_1	1772	PREDICTED: Cicer arietinum nucleolin-like (LOC101506289), transcript variant X1, mRNA	gi|502173386|ref|XM_004515260.1|	0.0
A_stenosperma_Nema_HiSeq_L_464_T_2	1340	PREDICTED: Glycine max nucleolin-like (LOC100779340), transcript variant X2, mRNA	gi|571445110|ref|XM_006576641.1|	0.0
A_stenosperma_Nema_HiSeq_L_464_T_3	1822	PREDICTED: Glycine max nucleolin-like (LOC100779340), transcript variant X2, mRNA	gi|571445110|ref|XM_006576641.1|	0.0
A_stenosperma_Nema_HiSeq_L_465_T_1	1491	Phaseolus vulgaris hypothetical protein (PHAVU_006G177100g) mRNA, complete cds	gi|593695122|ref|XM_007147998.1|	0.0
A_stenosperma_Nema_HiSeq_L_466_T_1	1469	PREDICTED: Glycine max probable protein phosphatase 2C 78-like (LOC100802394), transcript variant X1, mRNA	gi|571487371|ref|XM_003538750.2|	0.0
A_stenosperma_Nema_HiSeq_L_467_T_1	2287	PREDICTED: Glycine max ketol-acid reductoisomerase, chloroplastic-like (LOC100799921), mRNA	gi|571494517|ref|XM_003540348.2|	0.0
A_stenosperma_Nema_HiSeq_L_468_T_1	766	***** No hits found *****
A_stenosperma_Nema_HiSeq_L_468_T_2	679	***** No hits found *****
A_stenosperma_Nema_HiSeq_L_469_T_1	1213	Glycine max spermidine synthase 1-like (LOC100790506), mRNA	gi|402794442|ref|NM_001254596.2|	0.0
A_stenosperma_Nema_HiSeq_L_470_T_1	1369	PREDICTED: Glycine max zinc finger protein 4-like (LOC100794851), transcript variant X2, mRNA	gi|571505620|ref|XM_006595506.1|	4e-138
A_stenosperma_Nema_HiSeq_L_471_T_1	2496	PREDICTED: Glycine max probable leucine-rich repeat receptor-like protein kinase At1g68400-like (LOC102660494), mRNA	gi|571498322|ref|XM_006594122.1|	0.0
A_stenosperma_Nema_HiSeq_L_472_T_1	380	***** No hits found *****
A_stenosperma_Nema_HiSeq_L_473_T_1	785	PREDICTED: Glycine max nudix hydrolase 17, mitochondrial-like (LOC100800108), mRNA	gi|571456598|ref|XM_003525185.2|	3e-101
A_stenosperma_Nema_HiSeq_L_473_T_2	1382	PREDICTED: Glycine max nudix hydrolase 17, mitochondrial-like (LOC100800108), mRNA	gi|571456598|ref|XM_003525185.2|	8e-90
A_stenosperma_Nema_HiSeq_L_473_T_3	1241	PREDICTED: Glycine max nudix hydrolase 17, mitochondrial-like (LOC100800108), mRNA	gi|571456598|ref|XM_003525185.2|	6e-101
A_stenosperma_Nema_HiSeq_L_474_T_1	991	Phaseolus vulgaris hypothetical protein (PHAVU_010G035800g) mRNA, complete cds	gi|593264247|ref|XM_007134240.1|	2e-74
A_stenosperma_Nema_HiSeq_L_474_T_2	2369	PREDICTED: Glycine max protein kinase (LOC100305365), transcript variant X1, mRNA	gi|571523823|ref|XM_006598616.1|	0.0
A_stenosperma_Nema_HiSeq_L_474_T_3	1119	Phaseolus vulgaris hypothetical protein (PHAVU_010G035800g) mRNA, complete cds	gi|593264247|ref|XM_007134240.1|	2e-79
A_stenosperma_Nema_HiSeq_L_475_T_1	1926	PREDICTED: Glycine max nucleobase-ascorbate transporter 6-like (LOC100812585), transcript variant 2, mRNA	gi|571461225|ref|XM_003526981.2|	0.0
A_stenosperma_Nema_HiSeq_L_476_T_1	1564	PREDICTED: Glycine max geranylgeranyl pyrophosphate synthase, chloroplastic-like (LOC100778289), mRNA	gi|571487523|ref|XM_003537467.2|	3e-174
A_stenosperma_Nema_HiSeq_L_477_T_1	1777	Glycine max cDNA, clone: GMFL01-52-F01	gi|210144613|dbj|AK287395.1|	0.0
A_stenosperma_Nema_HiSeq_L_478_T_1	950	Lotus japonicus clone JCVI-FLLj-3G5 unknown mRNA	gi|388492993|gb|BT134768.1|	1e-170
A_stenosperma_Nema_HiSeq_L_479_T_1	1219	PREDICTED: Glycine max uncharacterized LOC100798336 (LOC100798336), mRNA	gi|571492445|ref|XM_006592164.1|	4e-177
A_stenosperma_Nema_HiSeq_L_480_T_1	830	Arachis hypogaea isolate XJS-XC-01 fructose-bisphosphate aldolase mRNA, complete cds	gi|540360861|gb|KF470788.1|	1e-130
A_stenosperma_Nema_HiSeq_L_480_T_2	1004	Arachis hypogaea isolate XJS-XC-01 fructose-bisphosphate aldolase mRNA, complete cds	gi|540360861|gb|KF470788.1|	0.0
A_stenosperma_Nema_HiSeq_L_480_T_3	939	Arachis hypogaea isolate XJS-XC-01 fructose-bisphosphate aldolase mRNA, complete cds	gi|540360861|gb|KF470788.1|	0.0
A_stenosperma_Nema_HiSeq_L_481_T_1	674	Arachis hypogaea resveratrol synthase mRNA, partial cds	gi|77998079|gb|DQ184482.1|	2e-153
A_stenosperma_Nema_HiSeq_L_481_T_2	889	Arachis hypogaea resveratrol synthase mRNA, partial cds	gi|77998079|gb|DQ184482.1|	0.0
A_stenosperma_Nema_HiSeq_L_481_T_3	883	Arachis hypogaea resveratrol synthase mRNA, partial cds	gi|77998079|gb|DQ184482.1|	0.0
A_stenosperma_Nema_HiSeq_L_481_T_4	483	Arachis hypogaea mRNA for stilbene synthase, complete cds	gi|5002495|dbj|AB027606.1|	9e-155
A_stenosperma_Nema_HiSeq_L_481_T_5	890	Arachis hypogaea resveratrol synthase mRNA, partial cds	gi|77998079|gb|DQ184482.1|	0.0
A_stenosperma_Nema_HiSeq_L_482_T_1	955	Phaseolus vulgaris hypothetical protein (PHAVU_005G148500g) mRNA, complete cds	gi|593699884|ref|XM_007150319.1|	5e-150
A_stenosperma_Nema_HiSeq_L_482_T_2	955	Phaseolus vulgaris hypothetical protein (PHAVU_005G148500g) mRNA, complete cds	gi|593699884|ref|XM_007150319.1|	1e-141
A_stenosperma_Nema_HiSeq_L_482_T_3	955	Phaseolus vulgaris hypothetical protein (PHAVU_005G148500g) mRNA, complete cds	gi|593699884|ref|XM_007150319.1|	2e-148
A_stenosperma_Nema_HiSeq_L_483_T_1	1035	Phyllostachys edulis cDNA clone: bphyst004n16, full insert sequence	gi|242389276|emb|FP095339.1|	3e-38
A_stenosperma_Nema_HiSeq_L_484_T_1	886	***** No hits found *****
A_stenosperma_Nema_HiSeq_L_485_T_1	832	PREDICTED: Beta vulgaris subsp. vulgaris neurofilament medium polypeptide-like (LOC104908277), mRNA	gi|731367552|ref|XM_010697372.1|	2e-09
A_stenosperma_Nema_HiSeq_L_486_T_1	1819	PREDICTED: Cicer arietinum betaine aldehyde dehydrogenase 1, chloroplastic-like (LOC101506136), mRNA	gi|502152219|ref|XM_004508765.1|	0.0
A_stenosperma_Nema_HiSeq_L_487_T_1	1105	Arachis hypogaea clone Gsi52 trans caffeoyl CoA -3-o methyl transferase mRNA, partial sequence	gi|53830007|gb|AY725190.1|	2e-139
A_stenosperma_Nema_HiSeq_L_487_T_2	1981	Arachis hypogaea clone Gsi52 trans caffeoyl CoA -3-o methyl transferase mRNA, partial sequence	gi|53830007|gb|AY725190.1|	4e-139
A_stenosperma_Nema_HiSeq_L_487_T_3	344	Phaseolus vulgaris hypothetical protein (PHAVU_003G047900g) mRNA, complete cds	gi|593781088|ref|XM_007153523.1|	3e-24
A_stenosperma_Nema_HiSeq_L_487_T_4	272	Phaseolus vulgaris hypothetical protein (PHAVU_003G047900g) mRNA, complete cds	gi|593781088|ref|XM_007153523.1|	2e-24
A_stenosperma_Nema_HiSeq_L_487_T_5	1471	PREDICTED: Glycine max caffeoyl-CoA O-methyltransferase-like (LOC100811247), transcript variant 1, mRNA	gi|571439556|ref|XM_003518653.2|	0.0
A_stenosperma_Nema_HiSeq_L_487_T_6	1399	PREDICTED: Glycine max caffeoyl-CoA O-methyltransferase-like (LOC100811247), transcript variant 1, mRNA	gi|571439556|ref|XM_003518653.2|	0.0
A_stenosperma_Nema_HiSeq_L_488_T_1	1355	PREDICTED: Glycine max spliceosome-associated protein CWC15 homolog (LOC100806229), mRNA	gi|571536438|ref|XM_003549867.2|	0.0
A_stenosperma_Nema_HiSeq_L_489_T_1	1443	Phaseolus vulgaris hypothetical protein (PHAVU_005G003800g) mRNA, complete cds	gi|593696341|ref|XM_007148591.1|	0.0
A_stenosperma_Nema_HiSeq_L_490_T_1	1345	PREDICTED: Glycine max cytochrome P450 83B1-like (LOC100801312), mRNA	gi|571444159|ref|XM_003521925.2|	0.0
A_stenosperma_Nema_HiSeq_L_491_T_1	481	***** No hits found *****
A_stenosperma_Nema_HiSeq_L_492_T_1	1400	PREDICTED: Glycine max zinc finger CCCH domain-containing protein 14-like (LOC100803981), transcript variant X1, mRNA	gi|571552917|ref|XM_006603667.1|	0.0
A_stenosperma_Nema_HiSeq_L_493_T_1	866	PREDICTED: Glycine max uncharacterized LOC100793363 (LOC100793363), mRNA	gi|571482089|ref|XM_006588788.1|	6e-119
A_stenosperma_Nema_HiSeq_L_493_T_2	1660	PREDICTED: Glycine max uncharacterized LOC100793363 (LOC100793363), mRNA	gi|571482089|ref|XM_006588788.1|	0.0
A_stenosperma_Nema_HiSeq_L_493_T_3	866	PREDICTED: Glycine max uncharacterized LOC100793363 (LOC100793363), mRNA	gi|571482089|ref|XM_006588788.1|	3e-122
A_stenosperma_Nema_HiSeq_L_494_T_1	280	***** No hits found *****
A_stenosperma_Nema_HiSeq_L_495_T_1	705	***** No hits found *****
A_stenosperma_Nema_HiSeq_L_496_T_1	1948	PREDICTED: Glycine max polypyrimidine tract-binding protein homolog 2-like (LOC100819659), transcript variant X2, mRNA	gi|571452042|ref|XM_006578865.1|	0.0
A_stenosperma_Nema_HiSeq_L_497_T_1	1063	PREDICTED: Glycine max polyadenylate-binding protein 2-like (LOC100789721), transcript variant X1, mRNA	gi|571456019|ref|XM_003524997.2|	0.0
A_stenosperma_Nema_HiSeq_L_498_T_1	759	PREDICTED: Glycine max 60S ribosomal protein L23-like (LOC100811636), mRNA	gi|571557996|ref|XM_003554252.2|	5e-119
A_stenosperma_Nema_HiSeq_L_499_T_1	1410	PREDICTED: Glycine max sphinganine C(4)-monooxygenase 1-like (LOC100778076), mRNA	gi|571439598|ref|XM_003518676.2|	0.0
A_stenosperma_Nema_HiSeq_L_500_T_1	1419	PREDICTED: Glycine max BAH and coiled-coil domain-containing protein 1-like (LOC100800993), transcript variant X1, mRNA	gi|571491317|ref|XM_006591822.1|	0.0
A_stenosperma_Nema_HiSeq_L_500_T_2	1401	PREDICTED: Glycine max BAH and coiled-coil domain-containing protein 1-like (LOC100800993), transcript variant X1, mRNA	gi|571491317|ref|XM_006591822.1|	0.0
A_stenosperma_Nema_HiSeq_L_501_T_1	2254	PREDICTED: Glycine max probable methyltransferase PMT2-like (LOC100792999), mRNA	gi|571545035|ref|XM_006602235.1|	0.0
A_stenosperma_Nema_HiSeq_L_502_T_1	956	PREDICTED: Glycine max uncharacterized LOC100776475 (LOC100776475), transcript variant X1, mRNA	gi|571477568|ref|XM_003533946.2|	0.0
A_stenosperma_Nema_HiSeq_L_503_T_1	537	PREDICTED: Pyrus x bretschneideri cytochrome b-c1 complex subunit 9-like (LOC103963613), mRNA	gi|694399161|ref|XM_009376444.1|	4e-59
A_stenosperma_Nema_HiSeq_L_504_T_1	531	Populus trichocarpa 60S ribosomal protein L14 (POPTR_0005s24890g) mRNA, complete cds	gi|566173094|ref|XM_002307622.2|	1e-84
A_stenosperma_Nema_HiSeq_L_505_T_1	4032	PREDICTED: Glycine max boron transporter 1-like (LOC100793554), transcript variant X1, mRNA	gi|571451108|ref|XM_003523034.2|	0.0
A_stenosperma_Nema_HiSeq_L_505_T_2	3735	PREDICTED: Glycine max boron transporter 1-like (LOC100793554), transcript variant X1, mRNA	gi|571451108|ref|XM_003523034.2|	0.0
A_stenosperma_Nema_HiSeq_L_506_T_1	621	Phaseolus vulgaris hypothetical protein (PHAVU_004G147500g) mRNA, complete cds	gi|593704554|ref|XM_007152589.1|	1e-19
A_stenosperma_Nema_HiSeq_L_507_T_1	1840	Theobroma cacao GTP binding Elongation factor Tu family protein (TCM_022099) mRNA, complete cds	gi|590630412|ref|XM_007027203.1|	0.0
A_stenosperma_Nema_HiSeq_L_508_T_1	1525	PREDICTED: Cicer arietinum uncharacterized LOC101503983 (LOC101503983), mRNA	gi|502082444|ref|XM_004487112.1|	0.0
A_stenosperma_Nema_HiSeq_L_509_T_1	658	***** No hits found *****
A_stenosperma_Nema_HiSeq_L_509_T_2	683	PREDICTED: Glycine max uncharacterized LOC100526952 (LOC100526952), transcript variant X2, mRNA	gi|571437858|ref|XM_006574295.1|	1e-120
A_stenosperma_Nema_HiSeq_L_509_T_3	700	***** No hits found *****
A_stenosperma_Nema_HiSeq_L_509_T_4	690	***** No hits found *****
A_stenosperma_Nema_HiSeq_L_510_T_1	1556	Glycine max protein BPS1, chloroplastic-like (LOC100786039), mRNA	gi|359807192|ref|NM_001253925.1|	0.0
A_stenosperma_Nema_HiSeq_L_511_T_1	2467	PREDICTED: Glycine max 5-methyltetrahydropteroyltriglutamate--homocysteine methyltransferase-like (LOC100802039), transcript variant 1, mRNA	gi|571556324|ref|XM_003553985.2|	0.0
A_stenosperma_Nema_HiSeq_L_512_T_1	1426	Glycine max transcription factor (WRKY16), mRNA	gi|351724940|ref|NM_001250658.1|	1e-118
A_stenosperma_Nema_HiSeq_L_513_T_1	2532	PREDICTED: Nelumbo nucifera protein-tyrosine-phosphatase MKP1-like (LOC104593052), transcript variant X3, mRNA	gi|719984250|ref|XM_010252712.1|	9e-87
A_stenosperma_Nema_HiSeq_L_513_T_2	3306	PREDICTED: Nelumbo nucifera protein-tyrosine-phosphatase MKP1-like (LOC104593052), transcript variant X3, mRNA	gi|719984250|ref|XM_010252712.1|	1e-86
A_stenosperma_Nema_HiSeq_L_513_T_3	2250	PREDICTED: Nelumbo nucifera protein-tyrosine-phosphatase MKP1-like (LOC104593052), transcript variant X3, mRNA	gi|719984250|ref|XM_010252712.1|	8e-87
A_stenosperma_Nema_HiSeq_L_513_T_4	2624	PREDICTED: Nelumbo nucifera protein-tyrosine-phosphatase MKP1-like (LOC104593052), transcript variant X3, mRNA	gi|719984250|ref|XM_010252712.1|	9e-87
A_stenosperma_Nema_HiSeq_L_514_T_1	532	***** No hits found *****
A_stenosperma_Nema_HiSeq_L_514_T_2	425	***** No hits found *****
A_stenosperma_Nema_HiSeq_L_515_T_1	915	***** No hits found *****
A_stenosperma_Nema_HiSeq_L_516_T_1	1717	Soybean clone JCVI-FLGm-21C14 unknown mRNA	gi|255641560|gb|BT096859.1|	0.0
A_stenosperma_Nema_HiSeq_L_517_T_1	1297	Lotus japonicus clone JCVI-FLLj-8F15 unknown mRNA	gi|388501077|gb|BT138810.1|	7e-160
A_stenosperma_Nema_HiSeq_L_517_T_2	1287	Lotus japonicus clone JCVI-FLLj-8F15 unknown mRNA	gi|388501077|gb|BT138810.1|	2e-145
A_stenosperma_Nema_HiSeq_L_518_T_1	1875	PREDICTED: Glycine max uncharacterized LOC100809613 (LOC100809613), mRNA	gi|571433647|ref|XM_003516946.2|	0.0
A_stenosperma_Nema_HiSeq_L_518_T_2	2046	PREDICTED: Glycine max uncharacterized LOC100809613 (LOC100809613), mRNA	gi|571433647|ref|XM_003516946.2|	0.0
A_stenosperma_Nema_HiSeq_L_519_T_1	2053	PREDICTED: Glycine max probable polyamine oxidase 2-like (LOC100811255), mRNA	gi|571442109|ref|XM_003519475.2|	0.0
A_stenosperma_Nema_HiSeq_L_520_T_1	1565	Medicago truncatula hypothetical protein (MTR_5g019430) mRNA, complete cds	gi|357483268|ref|XM_003611873.1|	0.0
A_stenosperma_Nema_HiSeq_L_520_T_2	1399	Medicago truncatula hypothetical protein (MTR_5g019430) mRNA, complete cds	gi|357483268|ref|XM_003611873.1|	0.0
A_stenosperma_Nema_HiSeq_L_521_T_1	1015	Ipomoea batatas MADS box transcription factor (MADS3) mRNA, complete cds	gi|13448657|gb|AF345246.1|AF345246	3e-33
A_stenosperma_Nema_HiSeq_L_522_T_1	285	Arachis diogoi tonoplast intrinsic protein mRNA, partial cds	gi|148540427|gb|EF392852.1|	8e-44
A_stenosperma_Nema_HiSeq_L_522_T_2	273	Arachis diogoi tonoplast intrinsic protein mRNA, partial cds	gi|148540427|gb|EF392852.1|	2e-40
A_stenosperma_Nema_HiSeq_L_523_T_1	1179	PREDICTED: Glycine max glycine-rich RNA-binding protein 2, mitochondrial-like (LOC100804327), mRNA	gi|571446061|ref|XM_003521294.2|	7e-100
A_stenosperma_Nema_HiSeq_L_523_T_2	1134	PREDICTED: Glycine max glycine-rich RNA-binding protein 2, mitochondrial-like (LOC100804327), mRNA	gi|571446061|ref|XM_003521294.2|	7e-105
A_stenosperma_Nema_HiSeq_L_523_T_3	1179	PREDICTED: Glycine max glycine-rich RNA-binding protein 2, mitochondrial-like (LOC100804327), mRNA	gi|571446061|ref|XM_003521294.2|	7e-105
A_stenosperma_Nema_HiSeq_L_524_T_1	1504	PREDICTED: Glycine max polyadenylate-binding protein RBP45-like (LOC100794675), mRNA	gi|571517689|ref|XM_003546098.2|	0.0
A_stenosperma_Nema_HiSeq_L_524_T_2	1593	PREDICTED: Glycine max RNA-binding post-transcriptional regulator csx1-like (LOC100801562), transcript variant X3, misc_RNA	gi|571499185|ref|XR_417665.1|	0.0
A_stenosperma_Nema_HiSeq_L_524_T_3	1510	PREDICTED: Glycine max polyadenylate-binding protein RBP45-like (LOC100794675), mRNA	gi|571517689|ref|XM_003546098.2|	0.0
A_stenosperma_Nema_HiSeq_L_525_T_1	1414	PREDICTED: Glycine max probable strigolactone esterase D14 homolog (LOC100794138), mRNA	gi|571465552|ref|XM_003528884.2|	2e-61
A_stenosperma_Nema_HiSeq_L_526_T_1	672	PREDICTED: Cicer arietinum probable LRR receptor-like serine/threonine-protein kinase At4g08850-like (LOC101506275), mRNA	gi|502106346|ref|XM_004492865.1|	8e-142
A_stenosperma_Nema_HiSeq_L_526_T_2	834	Medicago truncatula Receptor protein kinase-like protein (MTR_7g081570) mRNA, complete cds	gi|357508036|ref|XM_003624259.1|	8e-108
A_stenosperma_Nema_HiSeq_L_526_T_3	555	PREDICTED: Eucalyptus grandis probable leucine-rich repeat receptor-like protein kinase At1g35710 (LOC104446395), mRNA	gi|702355032|ref|XM_010060252.1|	3e-41
A_stenosperma_Nema_HiSeq_L_526_T_4	672	PREDICTED: Cicer arietinum probable LRR receptor-like serine/threonine-protein kinase At4g08850-like (LOC101506275), mRNA	gi|502106346|ref|XM_004492865.1|	8e-142
A_stenosperma_Nema_HiSeq_L_527_T_1	1087	***** No hits found *****
A_stenosperma_Nema_HiSeq_L_527_T_2	346	***** No hits found *****
A_stenosperma_Nema_HiSeq_L_527_T_3	1087	***** No hits found *****
A_stenosperma_Nema_HiSeq_L_528_T_1	1092	PREDICTED: Glycine max uncharacterized LOC100527141 (LOC100527141), transcript variant X1, mRNA	gi|571468961|ref|XM_006584463.1|	0.0
A_stenosperma_Nema_HiSeq_L_529_T_1	619	Arachis hypogaea ADP-ribosylation factor (ARF) mRNA, complete cds	gi|359770106|gb|JN379456.1|	0.0
A_stenosperma_Nema_HiSeq_L_529_T_2	691	Arachis hypogaea ADP-ribosylation factor (ARF) mRNA, complete cds	gi|359770106|gb|JN379456.1|	0.0
A_stenosperma_Nema_HiSeq_L_529_T_3	2317	Arachis hypogaea ADP-ribosylation factor (ARF) mRNA, complete cds	gi|359770106|gb|JN379456.1|	0.0
A_stenosperma_Nema_HiSeq_L_529_T_4	1366	Arachis hypogaea ADP-ribosylation factor (ARF) mRNA, complete cds	gi|359770106|gb|JN379456.1|	0.0
A_stenosperma_Nema_HiSeq_L_529_T_5	2137	Arachis hypogaea ADP-ribosylation factor (ARF) mRNA, complete cds	gi|359770106|gb|JN379456.1|	0.0
A_stenosperma_Nema_HiSeq_L_529_T_6	1186	Arachis hypogaea ADP-ribosylation factor (ARF) mRNA, complete cds	gi|359770106|gb|JN379456.1|	0.0
A_stenosperma_Nema_HiSeq_L_529_T_7	1582	Arachis hypogaea ADP-ribosylation factor (ARF) mRNA, complete cds	gi|359770106|gb|JN379456.1|	0.0
A_stenosperma_Nema_HiSeq_L_529_T_8	1186	Arachis hypogaea ADP-ribosylation factor (ARF) mRNA, complete cds	gi|359770106|gb|JN379456.1|	0.0
A_stenosperma_Nema_HiSeq_L_530_T_1	1901	Leucaena leucocephala 4-coumarate CoA ligase 2 mRNA, partial cds	gi|207091341|gb|FJ205491.1|	0.0
A_stenosperma_Nema_HiSeq_L_531_T_1	843	***** No hits found *****
A_stenosperma_Nema_HiSeq_L_532_T_1	312	***** No hits found *****
A_stenosperma_Nema_HiSeq_L_533_T_1	1712	Glycine max solute carrier family 35 member B1-like (LOC100811913), mRNA	gi|402793986|ref|NM_001255506.2|	0.0
A_stenosperma_Nema_HiSeq_L_534_T_1	885	Glycine max uncharacterized LOC100499699 (LOC100499699), mRNA	gi|403044027|ref|NM_001251620.2|	4e-151
A_stenosperma_Nema_HiSeq_L_535_T_1	712	***** No hits found *****
A_stenosperma_Nema_HiSeq_L_535_T_2	627	***** No hits found *****
A_stenosperma_Nema_HiSeq_L_535_T_3	719	***** No hits found *****
A_stenosperma_Nema_HiSeq_L_536_T_1	1325	PREDICTED: Glycine max probable aldo-keto reductase 1-like (LOC102670317), mRNA	gi|571447110|ref|XM_006577221.1|	0.0
A_stenosperma_Nema_HiSeq_L_537_T_1	2091	Glycine max cDNA, clone: GMFL01-45-E12	gi|210144365|dbj|AK287147.1|	0.0
A_stenosperma_Nema_HiSeq_L_538_T_1	1918	PREDICTED: Glycine max protein DA1-like (LOC100783253), transcript variant X2, mRNA	gi|571539504|ref|XM_006601245.1|	0.0
A_stenosperma_Nema_HiSeq_L_539_T_1	2130	***** No hits found *****
A_stenosperma_Nema_HiSeq_L_540_T_1	1591	Phaseolus vulgaris hypothetical protein (PHAVU_008G091100g) mRNA, complete cds	gi|593361272|ref|XM_007140123.1|	0.0
A_stenosperma_Nema_HiSeq_L_541_T_1	2444	PREDICTED: Glycine max MYB transcription factor MYB155 (MYB155), transcript variant X9, mRNA	gi|571464910|ref|XM_006583139.1|	0.0
A_stenosperma_Nema_HiSeq_L_541_T_2	2426	PREDICTED: Glycine max MYB transcription factor MYB155 (MYB155), transcript variant X9, mRNA	gi|571464910|ref|XM_006583139.1|	0.0
A_stenosperma_Nema_HiSeq_L_542_T_1	1810	PREDICTED: Glycine max alcohol dehydrogenase-like (LOC100783318), mRNA	gi|356508982|ref|XM_003523184.1|	0.0
A_stenosperma_Nema_HiSeq_L_542_T_2	937	Populus trichocarpa hypothetical protein (POPTR_0007s03900g) mRNA, complete cds	gi|566179486|ref|XM_006380309.1|	2e-85
A_stenosperma_Nema_HiSeq_L_542_T_3	1924	PREDICTED: Glycine max alcohol dehydrogenase-like (LOC100783318), mRNA	gi|356508982|ref|XM_003523184.1|	0.0
A_stenosperma_Nema_HiSeq_L_543_T_1	1552	PREDICTED: Cicer arietinum protein DJ-1 homolog B-like (LOC101502185), mRNA	gi|502089867|ref|XM_004488988.1|	0.0
A_stenosperma_Nema_HiSeq_L_543_T_2	1524	PREDICTED: Cicer arietinum protein DJ-1 homolog B-like (LOC101502185), mRNA	gi|502089867|ref|XM_004488988.1|	0.0
A_stenosperma_Nema_HiSeq_L_544_T_1	1937	Phaseolus vulgaris hypothetical protein (PHAVU_007G088600g) mRNA, complete cds	gi|593685933|ref|XM_007143576.1|	0.0
A_stenosperma_Nema_HiSeq_L_545_T_1	894	Phaseolus vulgaris hypothetical protein (PHAVU_001G028200g) mRNA, complete cds	gi|593795763|ref|XM_007160858.1|	0.0
A_stenosperma_Nema_HiSeq_L_546_T_1	1889	PREDICTED: Glycine max uncharacterized LOC100794608 (LOC100794608), mRNA	gi|571559898|ref|XM_003554552.2|	0.0
A_stenosperma_Nema_HiSeq_L_546_T_2	1099	PREDICTED: Glycine max uncharacterized LOC100794608 (LOC100794608), mRNA	gi|571559898|ref|XM_003554552.2|	2e-164
A_stenosperma_Nema_HiSeq_L_547_T_1	1483	PREDICTED: Glycine max E3 ubiquitin ligase BIG BROTHER-related-like (LOC100787418), transcript variant 1, mRNA	gi|571566009|ref|XM_003555797.2|	0.0
A_stenosperma_Nema_HiSeq_L_548_T_1	2435	PREDICTED: Glycine max FRIGIDA-like protein 4a-like (LOC100805780), mRNA	gi|571567325|ref|XM_003556002.2|	0.0
A_stenosperma_Nema_HiSeq_L_549_T_1	954	PREDICTED: Glycine max high-affinity nitrate transporter 3.1-like (LOC100802333), mRNA	gi|571536033|ref|XM_003549774.2|	1e-155
A_stenosperma_Nema_HiSeq_L_549_T_2	590	PREDICTED: Glycine max high-affinity nitrate transporter 3.1-like (LOC100802333), mRNA	gi|571536033|ref|XM_003549774.2|	7e-112
A_stenosperma_Nema_HiSeq_L_550_T_1	822	***** No hits found *****
A_stenosperma_Nema_HiSeq_L_550_T_2	725	***** No hits found *****
A_stenosperma_Nema_HiSeq_L_551_T_1	2165	PREDICTED: Glycine max lysine histidine transporter-like 8-like (LOC100816862), transcript variant X1, mRNA	gi|571516575|ref|XM_003545803.2|	0.0
A_stenosperma_Nema_HiSeq_L_552_T_1	1824	Phaseolus vulgaris hypothetical protein (PHAVU_004G177600g) mRNA, complete cds	gi|593705261|ref|XM_007152933.1|	0.0
A_stenosperma_Nema_HiSeq_L_552_T_2	1833	Phaseolus vulgaris hypothetical protein (PHAVU_004G177600g) mRNA, complete cds	gi|593705261|ref|XM_007152933.1|	0.0
A_stenosperma_Nema_HiSeq_L_552_T_3	1932	Phaseolus vulgaris hypothetical protein (PHAVU_004G177600g) mRNA, complete cds	gi|593705261|ref|XM_007152933.1|	0.0
A_stenosperma_Nema_HiSeq_L_553_T_1	1201	Glycine max uncharacterized LOC100500138 (LOC100500138), mRNA	gi|402794731|ref|NM_001250434.2|	6e-165
A_stenosperma_Nema_HiSeq_L_554_T_1	1313	PREDICTED: Glycine max proteasome assembly chaperone 2-like (LOC100812348), mRNA	gi|571488370|ref|XM_003537863.2|	0.0
A_stenosperma_Nema_HiSeq_L_555_T_1	1846	PREDICTED: Glycine max cullin-4-like (LOC100779748), mRNA	gi|571455452|ref|XM_003524812.2|	0.0
A_stenosperma_Nema_HiSeq_L_556_T_1	1011	***** No hits found *****
A_stenosperma_Nema_HiSeq_L_557_T_1	1248	Medicago truncatula hypothetical protein (MTR_7g117980) mRNA, complete cds	gi|357512590|ref|XM_003626536.1|	2e-60
A_stenosperma_Nema_HiSeq_L_558_T_1	746	PREDICTED: Glycine max protein transport protein Sec61 subunit beta-like (LOC100790740), mRNA	gi|571444207|ref|XM_003522001.2|	1e-90
A_stenosperma_Nema_HiSeq_L_559_T_1	1295	Glycine max cDNA, clone: GMFL01-03-K04	gi|210142683|dbj|AK285176.1|	0.0
A_stenosperma_Nema_HiSeq_L_560_T_1	1603	PREDICTED: Glycine max mannose-1-phosphate guanylyltransferase 1-like (LOC100818016), transcript variant X5, mRNA	gi|571541736|ref|XM_006601786.1|	0.0
A_stenosperma_Nema_HiSeq_L_561_T_1	661	Arachis hypogaea trypsin inhibitor mRNA, complete cds	gi|52001232|gb|AY722692.1|	6e-113
A_stenosperma_Nema_HiSeq_L_562_T_1	303	PREDICTED: Cicer arietinum ethylene-insensitive protein 2-like (LOC101495756), mRNA	gi|502111177|ref|XM_004493919.1|	6e-80
A_stenosperma_Nema_HiSeq_L_563_T_1	1361	PREDICTED: Glycine max transcription initiation factor TFIID subunit 1-like (LOC100783866), transcript variant X2, mRNA	gi|571450287|ref|XM_006578320.1|	0.0
A_stenosperma_Nema_HiSeq_L_564_T_1	2376	PREDICTED: Glycine max heat shock 70 kDa protein 14-like (LOC100778196), mRNA	gi|571514777|ref|XM_003546318.2|	0.0
A_stenosperma_Nema_HiSeq_L_565_T_1	817	***** No hits found *****
A_stenosperma_Nema_HiSeq_L_566_T_1	1471	Glycine max tubulin alpha-3 chain-like (LOC100806907), mRNA	gi|363814486|ref|NM_001255949.1|	0.0
A_stenosperma_Nema_HiSeq_L_567_T_1	1621	Arachis diogoi zinc finger protein mRNA, complete cds	gi|169405178|gb|EF371925.1|	0.0
A_stenosperma_Nema_HiSeq_L_567_T_2	1621	Arachis diogoi zinc finger protein mRNA, complete cds	gi|169405178|gb|EF371925.1|	0.0
A_stenosperma_Nema_HiSeq_L_568_T_1	2090	Millettia pinnata mitochondrion, complete genome	gi|357197295|gb|JN872550.1|	0.0
A_stenosperma_Nema_HiSeq_L_568_T_2	3148	Lotus japonicus cDNA, clone: LjFL1-026-BC05, HTC	gi|292744395|dbj|AK336791.1|	0.0
A_stenosperma_Nema_HiSeq_L_569_T_1	1794	PREDICTED: Glycine max peptidyl-prolyl cis-trans isomerase FKBP62-like (LOC100812632), misc_RNA	gi|571474408|ref|XR_415756.1|	0.0
A_stenosperma_Nema_HiSeq_L_569_T_2	1780	PREDICTED: Glycine max peptidyl-prolyl cis-trans isomerase FKBP62-like (LOC100812632), misc_RNA	gi|571474408|ref|XR_415756.1|	0.0
A_stenosperma_Nema_HiSeq_L_569_T_3	1795	PREDICTED: Glycine max peptidyl-prolyl cis-trans isomerase FKBP62-like (LOC100812632), misc_RNA	gi|571474408|ref|XR_415756.1|	0.0
A_stenosperma_Nema_HiSeq_L_570_T_1	1310	Lotus japonicus clone JCVI-FLLj-16L16 unknown mRNA	gi|388507331|gb|BT141938.1|	0.0
A_stenosperma_Nema_HiSeq_L_571_T_1	1415	PREDICTED: Nicotiana tomentosiformis cytochrome b561 and DOMON domain-containing protein At2g04850 (LOC104121500), mRNA	gi|697155140|ref|XM_009633511.1|	2e-75
A_stenosperma_Nema_HiSeq_L_572_T_1	824	PREDICTED: Glycine max POU domain, class 4, transcription factor 1-like (LOC100809999), mRNA	gi|571484220|ref|XM_003536376.2|	1e-66
A_stenosperma_Nema_HiSeq_L_572_T_2	430	Salicornia brachiata abscisic acid stress ripening protein mRNA, complete cds	gi|206583319|gb|EU746399.1|	2e-12
A_stenosperma_Nema_HiSeq_L_572_T_3	953	Glycine max uncharacterized LOC100527146 (LOC100527146), mRNA	gi|351725936|ref|NM_001248645.1|	3e-93
A_stenosperma_Nema_HiSeq_L_572_T_4	953	Glycine max uncharacterized LOC100527146 (LOC100527146), mRNA	gi|351725936|ref|NM_001248645.1|	3e-93
A_stenosperma_Nema_HiSeq_L_573_T_1	2392	PREDICTED: Glycine max transketolase, chloroplastic-like (LOC100818028), mRNA	gi|571444111|ref|XM_003521822.2|	0.0
A_stenosperma_Nema_HiSeq_L_573_T_2	2333	PREDICTED: Glycine max transketolase, chloroplastic-like (LOC100818028), mRNA	gi|571444111|ref|XM_003521822.2|	0.0
A_stenosperma_Nema_HiSeq_L_574_T_1	2216	PREDICTED: Glycine max WEB family protein At5g55860-like (LOC100816361), transcript variant X2, mRNA	gi|571474175|ref|XM_006586083.1|	0.0
A_stenosperma_Nema_HiSeq_L_575_T_1	1079	Glycine max uncharacterized LOC100499766 (LOC100499766), mRNA	gi|452726168|ref|NM_001248794.2|	1e-157
A_stenosperma_Nema_HiSeq_L_575_T_2	893	Glycine max uncharacterized LOC100499766 (LOC100499766), mRNA	gi|452726168|ref|NM_001248794.2|	2e-164
A_stenosperma_Nema_HiSeq_L_575_T_3	1064	Glycine max uncharacterized LOC100499766 (LOC100499766), mRNA	gi|452726168|ref|NM_001248794.2|	2e-165
A_stenosperma_Nema_HiSeq_L_576_T_1	922	***** No hits found *****
A_stenosperma_Nema_HiSeq_L_577_T_1	1866	PREDICTED: Glycine max uncharacterized LOC100499845 (LOC100499845), transcript variant X1, mRNA	gi|571456631|ref|XM_003525195.2|	0.0
A_stenosperma_Nema_HiSeq_L_578_T_1	844	***** No hits found *****
A_stenosperma_Nema_HiSeq_L_579_T_1	910	***** No hits found *****
A_stenosperma_Nema_HiSeq_L_580_T_1	1788	PREDICTED: Glycine max uncharacterized LOC100305672 (LOC100305672), mRNA	gi|571524454|ref|XM_003547617.2|	0.0
A_stenosperma_Nema_HiSeq_L_581_T_1	1369	Ricinus communis structural maintenance of chromosomes 5 smc5, putative, mRNA	gi|255553457|ref|XM_002517724.1|	8e-90
A_stenosperma_Nema_HiSeq_L_582_T_1	640	Lotus japonicus clone JCVI-FLLj-4D22 unknown mRNA	gi|388508193|gb|BT142369.1|	1e-64
A_stenosperma_Nema_HiSeq_L_583_T_1	1276	Arachis hypogaea mitogen-activated protein kinase 2 mRNA, complete cds	gi|71068416|gb|DQ068453.1|	0.0
A_stenosperma_Nema_HiSeq_L_583_T_2	1900	Arachis hypogaea mitogen-activated protein kinase 2 mRNA, complete cds	gi|71068416|gb|DQ068453.1|	0.0
A_stenosperma_Nema_HiSeq_L_583_T_3	1980	Arachis hypogaea mitogen-activated protein kinase 2 mRNA, complete cds	gi|71068416|gb|DQ068453.1|	0.0
A_stenosperma_Nema_HiSeq_L_584_T_1	2102	PREDICTED: Glycine max heat shock cognate 70 kDa protein-like (LOC100798307), mRNA	gi|571446046|ref|XM_003521282.2|	0.0
A_stenosperma_Nema_HiSeq_L_584_T_2	1896	PREDICTED: Glycine max heat shock cognate 70 kDa protein-like (LOC100777767), mRNA	gi|571558179|ref|XM_003554272.2|	0.0
A_stenosperma_Nema_HiSeq_L_584_T_3	2493	PREDICTED: Glycine max heat shock cognate 70 kDa protein-like (LOC100798307), mRNA	gi|571446046|ref|XM_003521282.2|	0.0
A_stenosperma_Nema_HiSeq_L_585_T_1	2184	PREDICTED: Glycine max uncharacterized LOC100783035 (LOC100783035), mRNA	gi|571521647|ref|XM_003546738.2|	0.0
A_stenosperma_Nema_HiSeq_L_586_T_1	586	***** No hits found *****
A_stenosperma_Nema_HiSeq_L_586_T_2	1490	PREDICTED: Glycine max uncharacterized LOC100788425 (LOC100788425), transcript variant X8, mRNA	gi|571445689|ref|XM_006576816.1|	0.0
A_stenosperma_Nema_HiSeq_L_586_T_3	2197	PREDICTED: Glycine max uncharacterized LOC100788425 (LOC100788425), transcript variant X8, mRNA	gi|571445689|ref|XM_006576816.1|	0.0
A_stenosperma_Nema_HiSeq_L_586_T_4	2023	PREDICTED: Glycine max uncharacterized LOC100788425 (LOC100788425), transcript variant X8, mRNA	gi|571445689|ref|XM_006576816.1|	0.0
A_stenosperma_Nema_HiSeq_L_587_T_1	1709	PREDICTED: Glycine max major facilitator superfamily domain-containing protein 5-like (LOC100787263), transcript variant 1, mRNA	gi|571460313|ref|XM_003526683.2|	0.0
A_stenosperma_Nema_HiSeq_L_588_T_1	1842	PREDICTED: Glycine max la-related protein 7-like (LOC100803099), mRNA	gi|571449678|ref|XM_003522644.2|	0.0
A_stenosperma_Nema_HiSeq_L_589_T_1	1106	PREDICTED: Glycine max LON peptidase N-terminal domain and RING finger protein 3-like (LOC102666585), transcript variant X2, mRNA	gi|571526175|ref|XM_006598999.1|	2e-89
A_stenosperma_Nema_HiSeq_L_590_T_1	1511	PREDICTED: Cicer arietinum E3 ubiquitin-protein ligase RHF1A-like (LOC101492909), mRNA	gi|502079035|ref|XM_004486076.1|	7e-66
A_stenosperma_Nema_HiSeq_L_590_T_2	675	***** No hits found *****
A_stenosperma_Nema_HiSeq_L_591_T_1	1659	PREDICTED: Glycine max beta-galactosidase 5-like (LOC100804103), misc_RNA	gi|571539668|ref|XR_137435.2|	0.0
A_stenosperma_Nema_HiSeq_L_592_T_1	618	PREDICTED: Cicer arietinum uncharacterized LOC101488468 (LOC101488468), mRNA	gi|502086263|ref|XM_004488104.1|	9e-12
A_stenosperma_Nema_HiSeq_L_593_T_1	1544	PREDICTED: Glycine max glycerophosphodiester phosphodiesterase GDE1-like (LOC100781085), transcript variant 1, mRNA	gi|571525850|ref|XM_003548941.2|	0.0
A_stenosperma_Nema_HiSeq_L_594_T_1	1298	Lotus japonicus cDNA, clone: LjFL2-033-CD08, HTC	gi|292786826|dbj|AK338614.1|	0.0
A_stenosperma_Nema_HiSeq_L_595_T_1	669	Phaseolus vulgaris hypothetical protein (PHAVU_011G038500g) mRNA, complete cds	gi|593134324|ref|XM_007131684.1|	0.0
A_stenosperma_Nema_HiSeq_L_596_T_1	790	Phaseolus vulgaris hypothetical protein (PHAVU_010G116000g) mRNA, complete cds	gi|593266203|ref|XM_007135218.1|	5e-65
A_stenosperma_Nema_HiSeq_L_597_T_1	1726	Theobroma cacao Uncharacterized protein (TCM_042158) mRNA, complete cds	gi|590590928|ref|XM_007016812.1|	1e-58
A_stenosperma_Nema_HiSeq_L_598_T_1	1147	PREDICTED: Cicer arietinum protein CMSS1-like (LOC101502342), mRNA	gi|502121704|ref|XM_004497359.1|	9e-99
A_stenosperma_Nema_HiSeq_L_599_T_1	427	***** No hits found *****
A_stenosperma_Nema_HiSeq_L_600_T_1	1939	Medicago truncatula Receptor-like protein kinase HAIKU2 (MTR_2g010470) mRNA, complete cds	gi|357446136|ref|XM_003593298.1|	0.0
A_stenosperma_Nema_HiSeq_L_601_T_1	1687	PREDICTED: Glycine max auxin-induced in root cultures protein 12-like (LOC100791878), mRNA	gi|571467989|ref|XM_003529619.2|	2e-136
A_stenosperma_Nema_HiSeq_L_602_T_1	2705	Glycine max cDNA, clone: GMFL01-19-A16	gi|210141100|dbj|AK245019.1|	0.0
A_stenosperma_Nema_HiSeq_L_603_T_1	902	Glycine max uncharacterized LOC100500489 (LOC100500489), mRNA	gi|351726613|ref|NM_001248156.1|	2e-178
A_stenosperma_Nema_HiSeq_L_604_T_1	1602	PREDICTED: Glycine max uncharacterized LOC100527532 (LOC100527532), mRNA	gi|571446326|ref|XM_003521397.2|	0.0
A_stenosperma_Nema_HiSeq_L_605_T_1	517	Medicago truncatula clone JCVI-FLMt-1B17 unknown mRNA	gi|388494887|gb|BT135715.1|	1e-38
A_stenosperma_Nema_HiSeq_L_606_T_1	2671	PREDICTED: Glycine max cellulose synthase-like protein G1-like (LOC100788506), mRNA	gi|571462981|ref|XM_006582378.1|	0.0
A_stenosperma_Nema_HiSeq_L_607_T_1	2024	PREDICTED: Glycine max enolase 1, chloroplastic-like (LOC100787451), transcript variant X2, mRNA	gi|571461572|ref|XM_006581979.1|	0.0
A_stenosperma_Nema_HiSeq_L_607_T_2	808	PREDICTED: Glycine max enolase 1, chloroplastic-like (LOC100809646), mRNA	gi|571545925|ref|XM_003551202.2|	6e-59
A_stenosperma_Nema_HiSeq_L_608_T_1	492	PREDICTED: Glycine max uncharacterized LOC100820534 (LOC100820534), mRNA	gi|571567562|ref|XM_003555319.2|	3e-160
A_stenosperma_Nema_HiSeq_L_609_T_1	283	***** No hits found *****
A_stenosperma_Nema_HiSeq_L_609_T_2	301	***** No hits found *****
A_stenosperma_Nema_HiSeq_L_610_T_1	2040	PREDICTED: Glycine max ent-kaurene oxidase, chloroplastic-like (CYP701A16), mRNA	gi|571504053|ref|XM_003543663.2|	0.0
A_stenosperma_Nema_HiSeq_L_610_T_2	1765	PREDICTED: Glycine max ent-kaurene oxidase, chloroplastic-like (CYP701A16), mRNA	gi|571504053|ref|XM_003543663.2|	0.0
A_stenosperma_Nema_HiSeq_L_610_T_3	2040	PREDICTED: Glycine max ent-kaurene oxidase, chloroplastic-like (CYP701A16), mRNA	gi|571504053|ref|XM_003543663.2|	0.0
A_stenosperma_Nema_HiSeq_L_611_T_1	792	Glycine max cDNA, clone: GMFL01-43-C11	gi|210144280|dbj|AK287062.1|	2e-149
A_stenosperma_Nema_HiSeq_L_612_T_1	1160	PREDICTED: Glycine max uncharacterized LOC102662805 (LOC102662805), mRNA	gi|571461219|ref|XM_006581868.1|	4e-32
A_stenosperma_Nema_HiSeq_L_613_T_1	1976	PREDICTED: Cicer arietinum ferredoxin--nitrite reductase, chloroplastic-like (LOC101501715), mRNA	gi|502143106|ref|XM_004505163.1|	0.0
A_stenosperma_Nema_HiSeq_L_614_T_1	1497	PREDICTED: Glycine max 1-acyl-sn-glycerol-3-phosphate acyltransferase 1, chloroplastic-like (LOC100815600), mRNA	gi|571461752|ref|XM_003525873.2|	0.0
A_stenosperma_Nema_HiSeq_L_615_T_1	1412	Stylosanthes hamata leucine-rich repeat-like protein mRNA, complete cds	gi|156972232|gb|EF640315.1|	0.0
A_stenosperma_Nema_HiSeq_L_616_T_1	145	Arachis hypogaea cultivar Huayu22 18S ribosomal RNA gene, partial sequence	gi|314910731|gb|HQ537457.1|	3e-65
A_stenosperma_Nema_HiSeq_L_616_T_2	144	Arachis hypogaea cultivar Huayu22 18S ribosomal RNA gene, partial sequence	gi|314910731|gb|HQ537457.1|	2e-66
A_stenosperma_Nema_HiSeq_L_616_T_3	144	Arachis hypogaea cultivar Huayu22 18S ribosomal RNA gene, partial sequence	gi|314910731|gb|HQ537457.1|	2e-66
A_stenosperma_Nema_HiSeq_L_616_T_5	144	Arachis hypogaea cultivar Huayu22 18S ribosomal RNA gene, partial sequence	gi|314910731|gb|HQ537457.1|	2e-66
A_stenosperma_Nema_HiSeq_L_617_T_1	1668	PREDICTED: Glycine max putative E3 ubiquitin-protein ligase LIN-1-like (LOC100776142), mRNA	gi|571483756|ref|XM_003536228.2|	0.0
A_stenosperma_Nema_HiSeq_L_617_T_2	1820	PREDICTED: Glycine max putative E3 ubiquitin-protein ligase LIN-1-like (LOC100776142), mRNA	gi|571483756|ref|XM_003536228.2|	0.0
A_stenosperma_Nema_HiSeq_L_617_T_3	1691	PREDICTED: Glycine max putative E3 ubiquitin-protein ligase LIN-1-like (LOC100776142), mRNA	gi|571483756|ref|XM_003536228.2|	0.0
A_stenosperma_Nema_HiSeq_L_618_T_1	2042	PREDICTED: Glycine max acetate--CoA ligase ACS, chloroplastic/glyoxysomal-like (LOC100808939), mRNA	gi|571556088|ref|XM_003553274.2|	0.0
A_stenosperma_Nema_HiSeq_L_619_T_1	1131	PREDICTED: Cicer arietinum stress-related protein-like (LOC101491906), mRNA	gi|502077871|ref|XM_004485714.1|	7e-65
A_stenosperma_Nema_HiSeq_L_620_T_1	1464	PREDICTED: Glycine max elongation factor 2-like (LOC100804251), mRNA	gi|571471812|ref|XM_003531450.2|	0.0
A_stenosperma_Nema_HiSeq_L_620_T_2	3001	PREDICTED: Glycine max elongation factor 2-like (LOC100804251), mRNA	gi|571471812|ref|XM_003531450.2|	0.0
A_stenosperma_Nema_HiSeq_L_620_T_3	3037	PREDICTED: Glycine max elongation factor 2-like (LOC100804251), mRNA	gi|571471812|ref|XM_003531450.2|	0.0
A_stenosperma_Nema_HiSeq_L_621_T_1	408	PREDICTED: Glycine max putative transcription elongation factor SPT5 homolog 1-like (LOC100784916), transcript variant X2, mRNA	gi|571452094|ref|XM_006578880.1|	4e-128
A_stenosperma_Nema_HiSeq_L_622_T_1	1076	Lotus japonicus clone JCVI-FLLj-2H7 unknown mRNA	gi|388504067|gb|BT140305.1|	0.0
A_stenosperma_Nema_HiSeq_L_623_T_1	946	***** No hits found *****
A_stenosperma_Nema_HiSeq_L_624_T_1	1777	Prunus persica hypothetical protein (PRUPE_ppa010862mg) mRNA, complete cds	gi|595806876|ref|XM_007202451.1|	7e-42
A_stenosperma_Nema_HiSeq_L_624_T_2	1639	Prunus persica hypothetical protein (PRUPE_ppa010862mg) mRNA, complete cds	gi|595806876|ref|XM_007202451.1|	6e-42
A_stenosperma_Nema_HiSeq_L_625_T_1	1049	***** No hits found *****
A_stenosperma_Nema_HiSeq_L_626_T_1	1623	PREDICTED: Glycine max uncharacterized LOC100814722 (LOC100814722), transcript variant X1, mRNA	gi|571460208|ref|XM_003526649.2|	0.0
A_stenosperma_Nema_HiSeq_L_627_T_1	1543	Glycine max tetratricopeptide repeat protein 35-A-like (LOC100796542), mRNA	gi|363807354|ref|NM_001255446.1|	0.0
A_stenosperma_Nema_HiSeq_L_628_T_1	1928	PREDICTED: Cicer arietinum UPF0051 protein ABCI8, chloroplastic-like (LOC101495431), mRNA	gi|502113823|ref|XM_004494714.1|	0.0
A_stenosperma_Nema_HiSeq_L_629_T_1	2689	PREDICTED: Glycine max aconitate hydratase, cytoplasmic-like (LOC100811955), mRNA	gi|571487736|ref|XM_003537607.2|	0.0
A_stenosperma_Nema_HiSeq_L_630_T_1	598	Phaseolus vulgaris hypothetical protein (PHAVU_002G045100g) mRNA, complete cds	gi|593788173|ref|XM_007157064.1|	2e-48
A_stenosperma_Nema_HiSeq_L_631_T_1	1868	PREDICTED: Glycine max pyruvate kinase, cytosolic isozyme-like (LOC100799747), transcript variant X1, mRNA	gi|571568846|ref|XM_003556239.2|	0.0
A_stenosperma_Nema_HiSeq_L_632_T_1	1188	***** No hits found *****
A_stenosperma_Nema_HiSeq_L_633_T_1	1673	Phaseolus vulgaris hypothetical protein (PHAVU_008G040900g) mRNA, complete cds	gi|593332288|ref|XM_007139508.1|	0.0
A_stenosperma_Nema_HiSeq_L_634_T_1	1314	Phaseolus vulgaris hypothetical protein (PHAVU_005G178700g) mRNA, complete cds	gi|593700644|ref|XM_007150699.1|	0.0
A_stenosperma_Nema_HiSeq_L_635_T_1	1454	PREDICTED: Glycine max 24-methylenesterol C-methyltransferase 2-like (LOC100791154), mRNA	gi|571458525|ref|XM_003527441.2|	0.0
A_stenosperma_Nema_HiSeq_L_635_T_2	384	***** No hits found *****
A_stenosperma_Nema_HiSeq_L_635_T_3	1589	PREDICTED: Glycine max 24-methylenesterol C-methyltransferase 2-like (LOC100791154), mRNA	gi|571458525|ref|XM_003527441.2|	0.0
A_stenosperma_Nema_HiSeq_L_636_T_1	4957	Acacia mangium mRNA for pleiotropic drug resistance ABC transporter, complete cds	gi|575074837|dbj|AB839214.1|	0.0
A_stenosperma_Nema_HiSeq_L_637_T_1	1029	PREDICTED: Cicer arietinum uncharacterized LOC101503228 (LOC101503228), mRNA	gi|502143124|ref|XM_004505169.1|	3e-68
A_stenosperma_Nema_HiSeq_L_638_T_1	570	***** No hits found *****
A_stenosperma_Nema_HiSeq_L_639_T_1	2015	Arachis hypogaea calcium-dependent protein kinase (CPK2) mRNA, partial cds	gi|734651350|gb|KC207812.2|	0.0
A_stenosperma_Nema_HiSeq_L_640_T_1	630	***** No hits found *****
A_stenosperma_Nema_HiSeq_L_641_T_1	176	Macrozamia moorei 26S ribosomal RNA gene, partial sequence	gi|745035766|gb|KF221116.1|	5e-73
A_stenosperma_Nema_HiSeq_L_641_T_3	219	Glycine max cDNA, clone: GMFL01-21-C10	gi|210143279|dbj|AK286061.1|	5e-89
A_stenosperma_Nema_HiSeq_L_642_T_1	412	***** No hits found *****
A_stenosperma_Nema_HiSeq_L_643_T_1	1674	PREDICTED: Glycine max uncharacterized LOC100793652 (LOC100793652), mRNA	gi|571474760|ref|XM_006586265.1|	0.0
A_stenosperma_Nema_HiSeq_L_644_T_1	666	***** No hits found *****
A_stenosperma_Nema_HiSeq_L_645_T_1	1267	Lotus japonicus clone JCVI-FLLj-12K14 unknown mRNA	gi|388516114|gb|BT146325.1|	7e-135
A_stenosperma_Nema_HiSeq_L_646_T_1	1633	PREDICTED: Glycine max serine carboxypeptidase 24-like (LOC100783242), mRNA	gi|571534471|ref|XM_003549491.2|	0.0
A_stenosperma_Nema_HiSeq_L_647_T_1	2303	PREDICTED: Glycine max uncharacterized LOC100810588 (LOC100810588), transcript variant X5, mRNA	gi|571568469|ref|XM_006606172.1|	0.0
A_stenosperma_Nema_HiSeq_L_648_T_1	254	***** No hits found *****
A_stenosperma_Nema_HiSeq_L_649_T_1	1422	Phaseolus vulgaris clone BE1320 cysteine proteinase mRNA, complete cds	gi|558695600|gb|KF569546.1|	0.0
A_stenosperma_Nema_HiSeq_L_650_T_1	1199	PREDICTED: Glycine max chlorophyll a-b binding protein CP26, chloroplastic-like (LOC100806585), mRNA	gi|571477829|ref|XM_003534000.2|	0.0
A_stenosperma_Nema_HiSeq_L_650_T_2	1530	PREDICTED: Cicer arietinum long chain acyl-CoA synthetase 6, peroxisomal-like (LOC101498056), transcript variant X2, mRNA	gi|502119829|ref|XM_004496694.1|	0.0
A_stenosperma_Nema_HiSeq_L_650_T_3	2510	PREDICTED: Glycine max peroxisomal long-chain acyl-CoA synthetase (LOC100301904), mRNA	gi|571567271|ref|XM_003555288.2|	0.0
A_stenosperma_Nema_HiSeq_L_650_T_4	1120	PREDICTED: Glycine max chlorophyll a-b binding protein CP26, chloroplastic-like (LOC100806585), mRNA	gi|571477829|ref|XM_003534000.2|	0.0
A_stenosperma_Nema_HiSeq_L_651_T_1	351	***** No hits found *****
A_stenosperma_Nema_HiSeq_L_651_T_2	408	***** No hits found *****
A_stenosperma_Nema_HiSeq_L_651_T_3	510	***** No hits found *****
A_stenosperma_Nema_HiSeq_L_651_T_4	327	***** No hits found *****
A_stenosperma_Nema_HiSeq_L_652_T_1	245	***** No hits found *****
A_stenosperma_Nema_HiSeq_L_653_T_1	1223	Glycine max cDNA, clone: GMFL01-01-I08	gi|210145194|dbj|AK243885.1|	0.0
A_stenosperma_Nema_HiSeq_L_654_T_1	1015	Phaseolus vulgaris hypothetical protein (PHAVU_003G061400g) mRNA, complete cds	gi|593781406|ref|XM_007153682.1|	0.0
A_stenosperma_Nema_HiSeq_L_655_T_1	2129	PREDICTED: Glycine max putative leucine-rich repeat receptor-like serine/threonine-protein kinase At2g14440-like (LOC100797986), mRNA	gi|571567265|ref|XM_003555287.2|	0.0
A_stenosperma_Nema_HiSeq_L_656_T_1	2056	PREDICTED: Glycine max l-Ala-D/L-Glu epimerase-like (LOC100793110), transcript variant X2, mRNA	gi|571470643|ref|XM_006585013.1|	0.0
A_stenosperma_Nema_HiSeq_L_657_T_1	1275	Phaseolus vulgaris hypothetical protein (PHAVU_009G247100g) mRNA, complete cds	gi|593330946|ref|XM_007138838.1|	2e-41
A_stenosperma_Nema_HiSeq_L_657_T_2	1277	Phaseolus vulgaris hypothetical protein (PHAVU_009G247100g) mRNA, complete cds	gi|593330946|ref|XM_007138838.1|	2e-41
A_stenosperma_Nema_HiSeq_L_658_T_1	1787	PREDICTED: Glycine max U4/U6 small nuclear ribonucleoprotein Prp3-like (LOC100802774), mRNA	gi|571570437|ref|XM_003555579.2|	0.0
A_stenosperma_Nema_HiSeq_L_659_T_1	1503	PREDICTED: Cicer arietinum uncharacterized LOC101515060 (LOC101515060), mRNA	gi|502092143|ref|XM_004489665.1|	0.0
A_stenosperma_Nema_HiSeq_L_660_T_1	1571	PREDICTED: Glycine max aquaporin PIP1-3-like (LOC100796833), mRNA	gi|571436496|ref|XM_003517422.2|	0.0
A_stenosperma_Nema_HiSeq_L_661_T_1	1921	Lotus japonicus cDNA, clone: LjFL1-023-BD11, HTC	gi|292744352|dbj|AK336748.1|	0.0
A_stenosperma_Nema_HiSeq_L_661_T_2	570	***** No hits found *****
A_stenosperma_Nema_HiSeq_L_662_T_1	603	***** No hits found *****
A_stenosperma_Nema_HiSeq_L_663_T_1	937	***** No hits found *****
A_stenosperma_Nema_HiSeq_L_663_T_2	1163	***** No hits found *****
A_stenosperma_Nema_HiSeq_L_663_T_3	1078	***** No hits found *****
A_stenosperma_Nema_HiSeq_L_664_T_1	329	***** No hits found *****
A_stenosperma_Nema_HiSeq_L_665_T_1	1871	Phaseolus vulgaris clone BE5d2269 octicosapeptide/Phox/Bem1p domain-containing protein mRNA, complete cds	gi|543176991|gb|KF033530.1|	1e-178
A_stenosperma_Nema_HiSeq_L_666_T_1	1495	Phaseolus vulgaris hypothetical protein (PHAVU_002G207200g) mRNA, complete cds	gi|593792089|ref|XM_007159022.1|	2e-85
A_stenosperma_Nema_HiSeq_L_667_T_1	1332	Glycine max uncharacterized LOC100801983 (LOC100801983), mRNA	gi|359811316|ref|NM_001254355.1|	1e-87
A_stenosperma_Nema_HiSeq_L_668_T_1	390	Arachis hypogaea putative lipoxygenase-9 (LOX6_E10) mRNA, complete cds	gi|767509972|gb|KP710974.1|	2e-160
A_stenosperma_Nema_HiSeq_L_668_T_2	328	Arachis hypogaea putative lipoxygenase-9 (LOX6_E10) mRNA, complete cds	gi|767509972|gb|KP710974.1|	5e-126
A_stenosperma_Nema_HiSeq_L_669_T_1	1884	PREDICTED: Glycine max dynamin-related protein 1E-like (LOC100794878), transcript variant 1, mRNA	gi|571474330|ref|XM_003532178.2|	0.0
A_stenosperma_Nema_HiSeq_L_670_T_1	3208	PREDICTED: Glycine max cellulose synthase-like protein E1-like (LOC100815825), mRNA	gi|571474171|ref|XM_003532132.2|	0.0
A_stenosperma_Nema_HiSeq_L_671_T_1	1332	***** No hits found *****
A_stenosperma_Nema_HiSeq_L_671_T_2	536	***** No hits found *****
A_stenosperma_Nema_HiSeq_L_672_T_1	1163	PREDICTED: Glycine max NEP1-interacting protein 1-like (LOC100807641), mRNA	gi|571435636|ref|XM_003517108.2|	0.0
A_stenosperma_Nema_HiSeq_L_673_T_1	1922	Glycine max cDNA, clone: GMFL01-42-D16	gi|210141898|dbj|AK245817.1|	0.0
A_stenosperma_Nema_HiSeq_L_674_T_1	671	Morus notabilis RING-H2 zinc finger protein RHA1a partial mRNA	gi|703071585|ref|XM_010090766.1|	3e-31
A_stenosperma_Nema_HiSeq_L_675_T_1	1397	PREDICTED: Glycine max serine/threonine-protein kinase EDR1-like (LOC100818780), mRNA	gi|571569949|ref|XM_006606423.1|	0.0
A_stenosperma_Nema_HiSeq_L_676_T_1	1657	PREDICTED: Cicer arietinum probable disease resistance protein At5g66900-like (LOC101514075), mRNA	gi|502152976|ref|XM_004509120.1|	0.0
A_stenosperma_Nema_HiSeq_L_677_T_1	2354	PREDICTED: Glycine max E3 ubiquitin-protein ligase UPL1-like (LOC100788161), transcript variant X2, mRNA	gi|571511210|ref|XM_006596324.1|	0.0
A_stenosperma_Nema_HiSeq_L_678_T_1	2811	PREDICTED: Glycine max inactive poly [ADP-ribose] polymerase RCD1-like (LOC100800707), mRNA	gi|571433645|ref|XM_003516930.2|	0.0
A_stenosperma_Nema_HiSeq_L_679_T_1	1292	PREDICTED: Cicer arietinum uncharacterized LOC101491058 (LOC101491058), mRNA	gi|502142397|ref|XM_004504881.1|	0.0
A_stenosperma_Nema_HiSeq_L_680_T_1	1944	Lotus japonicus cDNA, clone: LjFL3-046-DA01, HTC	gi|292683106|dbj|AK339658.1|	0.0
A_stenosperma_Nema_HiSeq_L_680_T_2	762	Theobroma cacao 2-isopropylmalate synthase 1 isoform 3 (TCM_020103) mRNA, partial cds	gi|590655632|ref|XM_007033981.1|	6e-24
A_stenosperma_Nema_HiSeq_L_680_T_3	1958	Lotus japonicus cDNA, clone: LjFL3-046-DA01, HTC	gi|292683106|dbj|AK339658.1|	0.0
A_stenosperma_Nema_HiSeq_L_681_T_1	555	***** No hits found *****
A_stenosperma_Nema_HiSeq_L_682_T_1	1217	PREDICTED: Glycine max serine/threonine-protein kinase SRK2E-like (LOC100804702), transcript variant 1, mRNA	gi|571563346|ref|XM_003555659.2|	0.0
A_stenosperma_Nema_HiSeq_L_682_T_2	1574	PREDICTED: Glycine max serine/threonine-protein kinase SRK2E-like (LOC100804702), transcript variant 1, mRNA	gi|571563346|ref|XM_003555659.2|	0.0
A_stenosperma_Nema_HiSeq_L_683_T_1	1860	PREDICTED: Glycine max probable alpha,alpha-trehalose-phosphate synthase [UDP-forming] 11-like (LOC100810498), misc_RNA	gi|571534271|ref|XR_419017.1|	0.0
A_stenosperma_Nema_HiSeq_L_684_T_1	1341	***** No hits found *****
A_stenosperma_Nema_HiSeq_L_685_T_1	2518	PREDICTED: Glycine max peptide transporter PTR2-like (LOC100782872), mRNA	gi|571470592|ref|XM_003531076.2|	0.0
A_stenosperma_Nema_HiSeq_L_686_T_1	428	PREDICTED: Glycine max signal recognition particle 54 kDa protein 2-like (LOC100811698), mRNA	gi|571464622|ref|XM_003528261.2|	1e-107
A_stenosperma_Nema_HiSeq_L_687_T_1	2173	PREDICTED: Glycine max transcription factor MYC2-like (LOC100790168), mRNA	gi|571478540|ref|XM_003534226.2|	8e-112
A_stenosperma_Nema_HiSeq_L_688_T_1	2103	Arachis diogoi putative CBL-interacting protein kinase mRNA, partial cds	gi|148250190|gb|EF371923.1|	5e-173
A_stenosperma_Nema_HiSeq_L_689_T_1	2709	Glycine max cDNA, clone: GMFL01-52-N13	gi|210142212|dbj|AK246131.1|	0.0
A_stenosperma_Nema_HiSeq_L_690_T_1	1749	Phaseolus vulgaris hypothetical protein (PHAVU_007G086200g) mRNA, complete cds	gi|593685877|ref|XM_007143548.1|	0.0
A_stenosperma_Nema_HiSeq_L_691_T_1	642	PREDICTED: Glycine max uncharacterized LOC100306035 (LOC100306035), mRNA	gi|571459984|ref|XM_003526564.2|	8e-87
A_stenosperma_Nema_HiSeq_L_692_T_1	1121	PREDICTED: Glycine max B-cell receptor-associated protein 31-like (LOC100820199), mRNA	gi|571492850|ref|XM_003539810.2|	1e-141
A_stenosperma_Nema_HiSeq_L_693_T_1	2663	PREDICTED: Glycine max uncharacterized LOC100801100 (LOC100801100), mRNA	gi|571533772|ref|XM_003550569.2|	0.0
A_stenosperma_Nema_HiSeq_L_694_T_1	2324	PREDICTED: Glycine max scarecrow-like protein 1-like (LOC100798897), transcript variant X3, mRNA	gi|571460121|ref|XM_006581545.1|	0.0
A_stenosperma_Nema_HiSeq_L_695_T_1	2008	PREDICTED: Glycine max DNA ligase 1-like (LOC100784437), transcript variant X1, mRNA	gi|571460007|ref|XM_003527886.2|	0.0
A_stenosperma_Nema_HiSeq_L_696_T_1	1627	PREDICTED: Glycine max 4-alpha-glucanotransferase DPE2-like (LOC100793021), mRNA	gi|571556762|ref|XM_003554051.2|	0.0
A_stenosperma_Nema_HiSeq_L_697_T_1	918	PREDICTED: Cicer arietinum uncharacterized LOC101492656 (LOC101492656), mRNA	gi|502130637|ref|XM_004500662.1|	1e-111
A_stenosperma_Nema_HiSeq_L_697_T_2	397	***** No hits found *****
A_stenosperma_Nema_HiSeq_L_698_T_1	2445	Glycine max cDNA, clone: GMFL01-17-G12	gi|210143064|dbj|AK285846.1|	0.0
A_stenosperma_Nema_HiSeq_L_699_T_1	2238	PREDICTED: Glycine max glucose-6-phosphate isomerase 1, chloroplastic-like (LOC100818441), mRNA	gi|571459720|ref|XM_003526487.2|	0.0
A_stenosperma_Nema_HiSeq_L_700_T_1	1740	PREDICTED: Cicer arietinum protein MEI2-like 4-like (LOC101491683), transcript variant X2, mRNA	gi|502133409|ref|XM_004501697.1|	0.0
A_stenosperma_Nema_HiSeq_L_700_T_2	1655	PREDICTED: Cicer arietinum protein MEI2-like 4-like (LOC101491683), transcript variant X2, mRNA	gi|502133409|ref|XM_004501697.1|	0.0
A_stenosperma_Nema_HiSeq_L_701_T_1	1242	Glycine max uncharacterized LOC100500514 (LOC100500514), mRNA	gi|351722511|ref|NM_001248526.1|	9e-139
A_stenosperma_Nema_HiSeq_L_702_T_1	1784	PREDICTED: Glycine max elongation factor Tu, mitochondrial-like (LOC100776891), mRNA	gi|571557485|ref|XM_003554190.2|	0.0
A_stenosperma_Nema_HiSeq_L_703_T_1	807	***** No hits found *****
A_stenosperma_Nema_HiSeq_L_704_T_1	1612	PREDICTED: Glycine max protein Brevis radix-like 4-like (LOC100777018), transcript variant X1, mRNA	gi|571533801|ref|XM_003551098.2|	0.0
A_stenosperma_Nema_HiSeq_L_705_T_1	1772	PREDICTED: Glycine max zinc finger CCCH domain-containing protein 29-like (LOC100783376), transcript variant 1, mRNA	gi|571506436|ref|XM_003544659.2|	0.0
A_stenosperma_Nema_HiSeq_L_705_T_2	2514	PREDICTED: Glycine max zinc finger CCCH domain-containing protein 29-like (LOC100783376), transcript variant 1, mRNA	gi|571506436|ref|XM_003544659.2|	0.0
A_stenosperma_Nema_HiSeq_L_706_T_1	617	PREDICTED: Cicer arietinum uncharacterized LOC101513902 (LOC101513902), mRNA	gi|502114261|ref|XM_004494855.1|	1e-45
A_stenosperma_Nema_HiSeq_L_707_T_1	1231	Phaseolus vulgaris hypothetical protein (PHAVU_003G214900g) mRNA, complete cds	gi|593785096|ref|XM_007155527.1|	5e-42
A_stenosperma_Nema_HiSeq_L_708_T_1	510	A.hypogaea resveratrol synthase gene (clone pGSG11)	gi|15993|emb|X62299.1|	7e-151
A_stenosperma_Nema_HiSeq_L_708_T_2	587	A.hypogaea resveratrol synthase gene (clone pGSG11)	gi|15993|emb|X62299.1|	9e-151
A_stenosperma_Nema_HiSeq_L_708_T_3	586	A.hypogaea resveratrol synthase gene (clone pGSG11)	gi|15993|emb|X62299.1|	2e-147
A_stenosperma_Nema_HiSeq_L_709_T_1	1653	PREDICTED: Glycine max N-alpha-acetyltransferase 15, NatA auxiliary subunit-like (LOC100820094), mRNA	gi|571472422|ref|XM_003531641.2|	0.0
A_stenosperma_Nema_HiSeq_L_710_T_1	1344	Phaseolus vulgaris hypothetical protein (PHAVU_009G067800g) mRNA, complete cds	gi|593269071|ref|XM_007136651.1|	0.0
A_stenosperma_Nema_HiSeq_L_711_T_1	2011	Arachis diogoi clone AdDR-23 mRNA sequence	gi|148514664|gb|EF419309.1|	0.0
A_stenosperma_Nema_HiSeq_L_712_T_1	2049	PREDICTED: Glycine max GATA transcription factor 26-like (LOC100803914), mRNA	gi|571436258|ref|XM_003517352.2|	0.0
A_stenosperma_Nema_HiSeq_L_713_T_1	797	Medicago truncatula MYB-related transcription factor-like protein (MTR_1g073170) mRNA, complete cds	gi|357440906|ref|XM_003590683.1|	9e-18
A_stenosperma_Nema_HiSeq_L_714_T_1	1844	Phaseolus vulgaris hypothetical protein (PHAVU_008G032900g) mRNA, complete cds	gi|593332105|ref|XM_007139417.1|	7e-42
A_stenosperma_Nema_HiSeq_L_715_T_1	1857	PREDICTED: Glycine max uncharacterized LOC100791929 (LOC100791929), transcript variant X2, mRNA	gi|571475912|ref|XM_006586744.1|	0.0
A_stenosperma_Nema_HiSeq_L_715_T_2	2198	PREDICTED: Glycine max uncharacterized LOC100791929 (LOC100791929), transcript variant X2, mRNA	gi|571475912|ref|XM_006586744.1|	0.0
A_stenosperma_Nema_HiSeq_L_716_T_1	894	Arachis hypogaea actin depolymerizing factor-like protein mRNA, complete cds	gi|84028520|gb|DQ320313.1|	0.0
A_stenosperma_Nema_HiSeq_L_717_T_1	1922	PREDICTED: Cicer arietinum xyloglucan galactosyltransferase KATAMARI1 homolog (LOC101495440), mRNA	gi|502119531|ref|XM_004496594.1|	0.0
A_stenosperma_Nema_HiSeq_L_718_T_1	776	PREDICTED: Glycine max protein DCL, chloroplastic-like (LOC100818770), mRNA	gi|571449087|ref|XM_003523561.2|	1e-76
A_stenosperma_Nema_HiSeq_L_719_T_1	420	***** No hits found *****
A_stenosperma_Nema_HiSeq_L_720_T_1	1985	PREDICTED: Glycine max vacuolar amino acid transporter 1-like (LOC100816431), transcript variant X2, mRNA	gi|571482306|ref|XM_006588851.1|	0.0
A_stenosperma_Nema_HiSeq_L_720_T_2	590	***** No hits found *****
A_stenosperma_Nema_HiSeq_L_721_T_1	716	PREDICTED: Glycine max ADP-ribosylation factor GTPase-activating protein AGD12-like (LOC100779624), transcript variant X4, mRNA	gi|571514016|ref|XM_006596939.1|	4e-95
A_stenosperma_Nema_HiSeq_L_721_T_2	743	PREDICTED: Glycine max ADP-ribosylation factor GTPase-activating protein AGD12-like (LOC100779624), transcript variant X4, mRNA	gi|571514016|ref|XM_006596939.1|	9e-127
A_stenosperma_Nema_HiSeq_L_722_T_1	943	PREDICTED: Glycine max abscisic acid receptor PYL1-like (LOC100786749), mRNA	gi|571473330|ref|XM_003531916.2|	3e-103
A_stenosperma_Nema_HiSeq_L_723_T_1	2335	PREDICTED: Glycine max transmembrane 9 superfamily member 4-like (LOC100780976), mRNA	gi|571449351|ref|XM_003522318.2|	0.0
A_stenosperma_Nema_HiSeq_L_724_T_1	2320	Cucumis melo genomic chromosome, chr_6	gi|733577844|emb|LN713260.1|	4e-45
A_stenosperma_Nema_HiSeq_L_725_T_1	1114	Arachis hypogaea putative caffeic acid methyl transferase (Gsi-75) mRNA, partial cds	gi|28194656|gb|AF479308.1|	0.0
A_stenosperma_Nema_HiSeq_L_726_T_1	2872	Lotus japonicus cDNA, clone: LjFL3-019-BA06, HTC	gi|292682967|dbj|AK339519.1|	0.0
A_stenosperma_Nema_HiSeq_L_727_T_1	2142	PREDICTED: Glycine max CBL-interacting serine/threonine-protein kinase 7-like (LOC100784173), mRNA	gi|571483522|ref|XM_003536158.2|	0.0
A_stenosperma_Nema_HiSeq_L_727_T_2	395	***** No hits found *****
A_stenosperma_Nema_HiSeq_L_727_T_3	1983	PREDICTED: Glycine max CBL-interacting serine/threonine-protein kinase 7-like (LOC100784173), mRNA	gi|571483522|ref|XM_003536158.2|	0.0
A_stenosperma_Nema_HiSeq_L_728_T_1	1704	PREDICTED: Glycine max GDP-mannose 3,5-epimerase 1-like (LOC100797618), mRNA	gi|571560365|ref|XM_003554645.2|	0.0
A_stenosperma_Nema_HiSeq_L_729_T_1	1241	Lotus japonicus cDNA, clone: LjFL3-066-AG10, HTC	gi|292684164|dbj|AK339726.1|	0.0
A_stenosperma_Nema_HiSeq_L_730_T_1	1237	Glycine max auxin-induced protein AUX28-like (LOC100803065), mRNA	gi|359807078|ref|NM_001254670.1|	7e-130
A_stenosperma_Nema_HiSeq_L_731_T_1	1325	Glycine max auxin-induced protein PCNT115-like (LOC100811411), mRNA	gi|363808133|ref|NM_001255549.1|	0.0
A_stenosperma_Nema_HiSeq_L_732_T_1	2260	PREDICTED: Glycine max beta-galactosidase-like (LOC100781959), transcript variant X2, mRNA	gi|571519271|ref|XM_006597753.1|	0.0
A_stenosperma_Nema_HiSeq_L_733_T_1	2307	PREDICTED: Glycine max large proline-rich protein BAG6-like (LOC100783070), transcript variant X1, mRNA	gi|571535484|ref|XM_003549658.2|	0.0
A_stenosperma_Nema_HiSeq_L_734_T_1	1275	Lotus japonicus clone JCVI-FLLj-12M16 unknown mRNA	gi|388504743|gb|BT140643.1|	0.0
A_stenosperma_Nema_HiSeq_L_734_T_2	1216	Lotus japonicus clone JCVI-FLLj-12M16 unknown mRNA	gi|388504743|gb|BT140643.1|	0.0
A_stenosperma_Nema_HiSeq_L_735_T_1	2354	PREDICTED: Glycine max probable inactive receptor kinase At5g58300-like (LOC100796171), transcript variant X3, mRNA	gi|571489670|ref|XM_006591206.1|	0.0
A_stenosperma_Nema_HiSeq_L_736_T_1	1655	Glycine max ferredoxin--NADP reductase, root isozyme, chloroplastic-like (LOC100789291), mRNA	gi|402794279|ref|NM_001252930.2|	0.0
A_stenosperma_Nema_HiSeq_L_737_T_1	1108	PREDICTED: Glycine max 60S ribosomal protein L7a-like (LOC100775472), mRNA	gi|571491834|ref|XM_003540687.2|	0.0
A_stenosperma_Nema_HiSeq_L_738_T_1	1198	Lotus japonicus cDNA, clone: LjFL1-030-DG10, HTC	gi|292744470|dbj|AK336866.1|	0.0
A_stenosperma_Nema_HiSeq_L_739_T_1	969	PREDICTED: Glycine max ras-related protein RABA1f-like (LOC100789747), transcript variant 1, mRNA	gi|571462468|ref|XM_003527350.2|	2e-164
A_stenosperma_Nema_HiSeq_L_740_T_1	407	Arachis hypogaea cultivar Huayu22 eukaryotic translation initiation factor 5A (IF5A) mRNA, complete cds	gi|403084314|gb|JX291102.1|	0.0
A_stenosperma_Nema_HiSeq_L_741_T_1	145	Oxytropis kansuensis isolate OKMY 18S ribosomal RNA gene, partial sequence	gi|751813770|gb|KM892917.1|	6e-67
A_stenosperma_Nema_HiSeq_L_741_T_2	152	Oxytropis kansuensis isolate OKMY 18S ribosomal RNA gene, partial sequence	gi|751813770|gb|KM892917.1|	1e-68
A_stenosperma_Nema_HiSeq_L_741_T_4	108	Uncultured eukaryote partial 18S rRNA gene, clone SICY1451_N9D3_18S_E	gi|697248148|emb|LN587438.1|	1e-37
A_stenosperma_Nema_HiSeq_L_741_T_5	102	Uncultured eukaryote partial 18S rRNA gene, clone SIGT492_N9G1T_18S_E	gi|697258172|emb|LN589402.1|	8e-34
A_stenosperma_Nema_HiSeq_L_742_T_1	1160	Lotus japonicus cDNA, clone: LjFL3-045-AF01, HTC	gi|292789536|dbj|AK339105.1|	4e-107
A_stenosperma_Nema_HiSeq_L_743_T_1	1069	***** No hits found *****
A_stenosperma_Nema_HiSeq_L_744_T_1	1425	PREDICTED: Glycine max uncharacterized LOC100803414 (LOC100803414), mRNA	gi|356502716|ref|XM_003520115.1|	2e-160
A_stenosperma_Nema_HiSeq_L_745_T_4	103	Arachis hypogaea cultivar Huayu22 18S ribosomal RNA gene, partial sequence	gi|314910731|gb|HQ537457.1|	3e-33
A_stenosperma_Nema_HiSeq_L_746_T_1	1467	Glycine max cDNA, clone: GMFL01-19-E01	gi|210143174|dbj|AK285956.1|	0.0
A_stenosperma_Nema_HiSeq_L_747_T_1	1234	***** No hits found *****
A_stenosperma_Nema_HiSeq_L_747_T_2	616	PREDICTED: Cicer arietinum protein TIFY 10A-like (LOC101495051), mRNA	gi|502086078|ref|XM_004488045.1|	8e-22
A_stenosperma_Nema_HiSeq_L_747_T_3	1232	PREDICTED: Cicer arietinum protein TIFY 10A-like (LOC101495051), mRNA	gi|502086078|ref|XM_004488045.1|	1e-23
A_stenosperma_Nema_HiSeq_L_747_T_4	693	***** No hits found *****
A_stenosperma_Nema_HiSeq_L_747_T_5	1474	PREDICTED: Cicer arietinum protein TIFY 10A-like (LOC101495051), mRNA	gi|502086078|ref|XM_004488045.1|	1e-23
A_stenosperma_Nema_HiSeq_L_747_T_6	1157	PREDICTED: Cicer arietinum protein TIFY 10A-like (LOC101495051), mRNA	gi|502086078|ref|XM_004488045.1|	1e-23
A_stenosperma_Nema_HiSeq_L_748_T_1	1640	PREDICTED: Glycine max RNA-binding post-transcriptional regulator csx1-like (LOC100814743), mRNA	gi|571467909|ref|XM_003529581.2|	0.0
A_stenosperma_Nema_HiSeq_L_749_T_1	834	Lotus japonicus clone JCVI-FLLj-10D19 unknown mRNA	gi|388517434|gb|BT146985.1|	3e-47
A_stenosperma_Nema_HiSeq_L_749_T_2	773	Lotus japonicus clone JCVI-FLLj-10D19 unknown mRNA	gi|388517434|gb|BT146985.1|	6e-89
A_stenosperma_Nema_HiSeq_L_750_T_1	2055	PREDICTED: Glycine max E3 ubiquitin-protein ligase Hakai-like (LOC100817582), transcript variant X1, mRNA	gi|571466303|ref|XM_003529089.2|	0.0
A_stenosperma_Nema_HiSeq_L_751_T_1	2172	Phaseolus vulgaris hypothetical protein (PHAVU_010G117100g) mRNA, complete cds	gi|593266229|ref|XM_007135231.1|	6e-48
A_stenosperma_Nema_HiSeq_L_752_T_1	3052	PREDICTED: Glycine max elongation factor 2-like (LOC100804251), mRNA	gi|571471812|ref|XM_003531450.2|	0.0
A_stenosperma_Nema_HiSeq_L_752_T_2	1709	PREDICTED: Glycine max elongation factor 2-like (LOC100804251), mRNA	gi|571471812|ref|XM_003531450.2|	0.0
A_stenosperma_Nema_HiSeq_L_752_T_3	3024	PREDICTED: Glycine max elongation factor 2-like (LOC100804251), mRNA	gi|571471812|ref|XM_003531450.2|	0.0
A_stenosperma_Nema_HiSeq_L_752_T_4	2169	PREDICTED: Glycine max elongation factor 2-like (LOC100788357), mRNA	gi|571521694|ref|XM_003546747.2|	0.0
A_stenosperma_Nema_HiSeq_L_752_T_5	3052	PREDICTED: Glycine max elongation factor 2-like (LOC100804251), mRNA	gi|571471812|ref|XM_003531450.2|	0.0
A_stenosperma_Nema_HiSeq_L_753_T_1	1637	PREDICTED: Glycine max uncharacterized LOC100808780 (LOC100808780), transcript variant 1, mRNA	gi|571568450|ref|XM_003556171.2|	0.0
A_stenosperma_Nema_HiSeq_L_754_T_1	103	Arachis hypogaea cultivar Huayu22 18S ribosomal RNA gene, partial sequence	gi|314910731|gb|HQ537457.1|	5e-31
A_stenosperma_Nema_HiSeq_L_755_T_1	1755	PREDICTED: Glycine max zinc finger protein 4-like (LOC100775305), misc_RNA	gi|571455437|ref|XR_414398.1|	2e-176
A_stenosperma_Nema_HiSeq_L_755_T_2	1751	PREDICTED: Glycine max zinc finger protein 4-like (LOC100775305), misc_RNA	gi|571455437|ref|XR_414398.1|	2e-176
A_stenosperma_Nema_HiSeq_L_756_T_1	1235	***** No hits found *****
A_stenosperma_Nema_HiSeq_L_757_T_1	409	***** No hits found *****
A_stenosperma_Nema_HiSeq_L_758_T_1	1694	PREDICTED: Glycine max probable galacturonosyltransferase-like 3-like (LOC100802180), mRNA	gi|571439511|ref|XM_003518636.2|	0.0
A_stenosperma_Nema_HiSeq_L_759_T_1	1962	PREDICTED: Glycine max histidine kinase 3-like (LOC100801546), transcript variant X2, misc_RNA	gi|571455571|ref|XR_414427.1|	0.0
A_stenosperma_Nema_HiSeq_L_760_T_1	1289	Prunus persica hypothetical protein (PRUPE_ppa008743mg) mRNA, complete cds	gi|596298354|ref|XM_007227416.1|	1e-127
A_stenosperma_Nema_HiSeq_L_761_T_1	1447	PREDICTED: Cicer arietinum xanthine dehydrogenase 1-like (LOC101495267), transcript variant X1, mRNA	gi|502081764|ref|XM_004486904.1|	0.0
A_stenosperma_Nema_HiSeq_L_762_T_1	2118	PREDICTED: Fragaria vesca subsp. vesca CBL-interacting serine/threonine-protein kinase 12-like (LOC101299557), mRNA	gi|764555754|ref|XM_004293912.2|	0.0
A_stenosperma_Nema_HiSeq_L_763_T_1	1795	PREDICTED: Glycine max eukaryotic translation initiation factor 4G-like (LOC100790680), transcript variant X2, mRNA	gi|571434769|ref|XM_006573227.1|	0.0
A_stenosperma_Nema_HiSeq_L_764_T_1	1407	Glycine max cDNA, clone: GMFL01-40-J16	gi|210144160|dbj|AK286942.1|	0.0
A_stenosperma_Nema_HiSeq_L_765_T_1	2106	PREDICTED: Glycine max CBL-interacting serine/threonine-protein kinase 12-like (LOC100790133), mRNA	gi|571517073|ref|XM_003547127.2|	9e-171
A_stenosperma_Nema_HiSeq_L_766_T_1	1857	Phaseolus vulgaris hypothetical protein (PHAVU_002G148300g) mRNA, complete cds	gi|593790681|ref|XM_007158318.1|	0.0
A_stenosperma_Nema_HiSeq_L_767_T_1	1183	***** No hits found *****
A_stenosperma_Nema_HiSeq_L_768_T_1	1950	Arachis hypogaea calcium calmodulin-dependent protein kinase (CCaMK) mRNA, partial cds	gi|195542474|gb|EU395429.1|	0.0
A_stenosperma_Nema_HiSeq_L_769_T_1	1206	PREDICTED: Glycine max ras guanine nucleotide exchange factor K-like (LOC100806513), mRNA	gi|571502456|ref|XM_003541933.2|	7e-90
A_stenosperma_Nema_HiSeq_L_770_T_1	2091	PREDICTED: Glycine max T-complex protein 1 subunit eta-like (LOC100779791), mRNA	gi|571507130|ref|XM_003545461.2|	0.0
A_stenosperma_Nema_HiSeq_L_771_T_1	102	Vigna radiata cultivar MCV-1 clone GGSSR_218 microsatellite sequence	gi|406679898|gb|JX538597.1|	5e-41
A_stenosperma_Nema_HiSeq_L_772_T_1	2061	PREDICTED: Cicer arietinum lecithine-cholesterol acyltransferase-like 4-like (LOC101504088), mRNA	gi|502143381|ref|XM_004505262.1|	0.0
A_stenosperma_Nema_HiSeq_L_773_T_1	387	PREDICTED: Nelumbo nucifera pre-mRNA-splicing factor SLU7-like (LOC104588080), transcript variant X2, mRNA	gi|720087590|ref|XM_010245900.1|	2e-21
A_stenosperma_Nema_HiSeq_L_773_T_2	2251	PREDICTED: Glycine max pre-mRNA-splicing factor SLU7-like (LOC100797503), mRNA	gi|571466210|ref|XM_003529055.2|	0.0
A_stenosperma_Nema_HiSeq_L_773_T_3	562	PREDICTED: Nelumbo nucifera pre-mRNA-splicing factor SLU7-like (LOC104588080), transcript variant X2, mRNA	gi|720087590|ref|XM_010245900.1|	3e-21
A_stenosperma_Nema_HiSeq_L_773_T_4	2251	PREDICTED: Glycine max pre-mRNA-splicing factor SLU7-like (LOC100797503), mRNA	gi|571466210|ref|XM_003529055.2|	0.0
A_stenosperma_Nema_HiSeq_L_774_T_1	1349	Phaseolus vulgaris hypothetical protein (PHAVU_007G213700g) mRNA, complete cds	gi|593689047|ref|XM_007145081.1|	0.0
A_stenosperma_Nema_HiSeq_L_774_T_2	1245	Phaseolus vulgaris hypothetical protein (PHAVU_007G213700g) mRNA, complete cds	gi|593689047|ref|XM_007145081.1|	0.0
A_stenosperma_Nema_HiSeq_L_774_T_3	1349	Phaseolus vulgaris hypothetical protein (PHAVU_007G213700g) mRNA, complete cds	gi|593689047|ref|XM_007145081.1|	0.0
A_stenosperma_Nema_HiSeq_L_775_T_1	1202	PREDICTED: Glycine max something about silencing protein 10-like (LOC100792030), transcript variant X3, mRNA	gi|571467177|ref|XM_006583800.1|	2e-164
A_stenosperma_Nema_HiSeq_L_776_T_1	1070	L.japonicus mRNA for small GTP-binding protein, RAB7D	gi|1370187|emb|Z73943.1|	0.0
A_stenosperma_Nema_HiSeq_L_777_T_1	1466	Glycine max cDNA, clone: GMFL01-26-E14	gi|210143557|dbj|AK286339.1|	0.0
A_stenosperma_Nema_HiSeq_L_777_T_2	1698	PREDICTED: Glycine max tubulin alpha-2 chain-like (LOC100786598), transcript variant X1, mRNA	gi|571436149|ref|XM_003517321.2|	0.0
A_stenosperma_Nema_HiSeq_L_777_T_3	1459	PREDICTED: Glycine max tubulin alpha-2 chain-like (LOC100786598), transcript variant X1, mRNA	gi|571436149|ref|XM_003517321.2|	0.0
A_stenosperma_Nema_HiSeq_L_778_T_1	1400	PREDICTED: Glycine max lisH domain and HEAT repeat-containing protein KIAA1468-like (LOC100818528), transcript variant X1, mRNA	gi|571439365|ref|XM_003518583.2|	0.0
A_stenosperma_Nema_HiSeq_L_779_T_1	743	PREDICTED: Glycine max putative E3 ubiquitin-protein ligase RF298-like (LOC100793172), transcript variant X2, mRNA	gi|571440247|ref|XM_006575034.1|	2e-99
A_stenosperma_Nema_HiSeq_L_780_T_1	1876	PREDICTED: Glycine max actin-related protein 5-like (LOC100808396), transcript variant X2, mRNA	gi|571542856|ref|XM_006601936.1|	0.0
A_stenosperma_Nema_HiSeq_L_781_T_1	1017	PREDICTED: Glycine max 40S ribosomal protein S5-like (LOC100815850), mRNA	gi|571477129|ref|XM_003533853.2|	0.0
A_stenosperma_Nema_HiSeq_L_782_T_1	1926	Glycine max NAD-dependent dihydropyrimidine dehydrogenase subunit PreA-like (LOC100804632), mRNA	gi|358249225|ref|NM_001252829.1|	0.0
A_stenosperma_Nema_HiSeq_L_783_T_1	1853	PREDICTED: Glycine max uncharacterized LOC100780902 (LOC100780902), mRNA	gi|571436109|ref|XM_003517310.2|	0.0
A_stenosperma_Nema_HiSeq_L_784_T_1	812	***** No hits found *****
A_stenosperma_Nema_HiSeq_L_785_T_3	178	Arachis hypogaea cultivar Huayu22 18S ribosomal RNA gene, partial sequence	gi|314910731|gb|HQ537457.1|	3e-70
A_stenosperma_Nema_HiSeq_L_785_T_3a	120	Arachis hypogaea cultivar Huayu22 18S ribosomal RNA gene, partial sequence	gi|314910731|gb|HQ537457.1|	3e-38
A_stenosperma_Nema_HiSeq_L_786_T_1	1501	PREDICTED: Glycine max uncharacterized LOC100500491 (LOC100500491), mRNA	gi|571498418|ref|XM_003542553.2|	0.0
A_stenosperma_Nema_HiSeq_L_786_T_1a	115	Arachis hypogaea cultivar Huayu22 18S ribosomal RNA gene, partial sequence	gi|314910731|gb|HQ537457.1|	3e-33
A_stenosperma_Nema_HiSeq_L_787_T_1	663	Lotus japonicus genomic DNA, chromosome 6, clone: LjT29C05, TM0301c, complete sequence	gi|31581043|dbj|AP006412.1|	4e-30
A_stenosperma_Nema_HiSeq_L_788_T_1	1486	Phaseolus vulgaris hypothetical protein (PHAVU_009G013100g) mRNA, complete cds	gi|593267728|ref|XM_007135980.1|	0.0
A_stenosperma_Nema_HiSeq_L_789_T_1	1516	***** No hits found *****
A_stenosperma_Nema_HiSeq_L_790_T_1	766	***** No hits found *****
A_stenosperma_Nema_HiSeq_L_791_T_1	3616	Glycine max FERONIA receptor-like kinase (LOC100499640), mRNA	gi|351724968|ref|NM_001250659.1|	0.0
A_stenosperma_Nema_HiSeq_L_792_T_1	1946	PREDICTED: Glycine max succinate dehydrogenase [ubiquinone] flavoprotein subunit 1, mitochondrial-like (LOC100803020), transcript variant 1, mRNA	gi|571435809|ref|XM_003517186.2|	0.0
A_stenosperma_Nema_HiSeq_L_793_T_1	223	***** No hits found *****
A_stenosperma_Nema_HiSeq_L_793_T_2	286	***** No hits found *****
A_stenosperma_Nema_HiSeq_L_793_T_3	274	***** No hits found *****
A_stenosperma_Nema_HiSeq_L_794_T_1	1333	Rhodiola sachalinensis UDP-glucose glucosyltransferase (UGT73B6) mRNA, complete cds	gi|45155263|gb|AY547304.1|	0.015
A_stenosperma_Nema_HiSeq_L_795_T_1	1457	PREDICTED: Glycine max cytokinin dehydrogenase 7-like (LOC100783374), mRNA	gi|571508782|ref|XM_003544502.2|	0.0
A_stenosperma_Nema_HiSeq_L_796_T_1	458	PREDICTED: Tarenaya hassleriana extensin-2-like (LOC104803514), mRNA	gi|729302823|ref|XM_010527452.1|	3e-25
A_stenosperma_Nema_HiSeq_L_796_T_2	802	PREDICTED: Tarenaya hassleriana extensin-2-like (LOC104803514), mRNA	gi|729302823|ref|XM_010527452.1|	5e-25
A_stenosperma_Nema_HiSeq_L_796_T_3	1091	PREDICTED: Tarenaya hassleriana extensin-2-like (LOC104803514), mRNA	gi|729302823|ref|XM_010527452.1|	7e-25
A_stenosperma_Nema_HiSeq_L_796_T_4	578	PREDICTED: Tarenaya hassleriana extensin-2-like (LOC104803514), mRNA	gi|729302823|ref|XM_010527452.1|	4e-25
A_stenosperma_Nema_HiSeq_L_796_T_5	1097	PREDICTED: Tarenaya hassleriana extensin-2-like (LOC104803514), mRNA	gi|729302823|ref|XM_010527452.1|	7e-25
A_stenosperma_Nema_HiSeq_L_796_T_6	1133	PREDICTED: Tarenaya hassleriana extensin-2-like (LOC104803514), mRNA	gi|729302823|ref|XM_010527452.1|	7e-25
A_stenosperma_Nema_HiSeq_L_797_T_1	1122	Arachis hypogaea translationally controlled tumor-like protein mRNA, complete cds	gi|115187478|gb|DQ887077.1|	0.0
A_stenosperma_Nema_HiSeq_L_798_T_1	634	PREDICTED: Prunus mume rapid alkalinization factor (LOC103344614), mRNA	gi|645222129|ref|XM_008248225.1|	4e-70
A_stenosperma_Nema_HiSeq_L_799_T_1	1694	Lotus japonicus clone JCVI-FLLj-21G6 unknown mRNA	gi|388499695|gb|BT138119.1|	0.0
A_stenosperma_Nema_HiSeq_L_800_T_1	209	Arachis hypogaea ubiquitin-conjugating enzyme 9 mRNA, complete cds	gi|115187597|gb|DQ887084.1|	2e-67
A_stenosperma_Nema_HiSeq_L_801_T_1	220	Arachis hypogaea ubiquitin-conjugating enzyme 9 mRNA, complete cds	gi|115187597|gb|DQ887084.1|	1e-100
A_stenosperma_Nema_HiSeq_L_801_T_2	157	Arachis hypogaea ubiquitin-conjugating enzyme 9 mRNA, complete cds	gi|115187597|gb|DQ887084.1|	6e-72
A_stenosperma_Nema_HiSeq_L_802_T_1	352	Escherichia coli K-12 genome assembly EcoliK12AG100, chromosome : I	gi|802133627|emb|LN832404.1|	0.0
A_stenosperma_Nema_HiSeq_L_803_T_1	721	Glycine max uncharacterized LOC100527456 (LOC100527456), mRNA	gi|351725394|ref|NM_001249394.1|	5e-94
A_stenosperma_Nema_HiSeq_L_803_T_2	721	PREDICTED: Cucumis melo protein LURP-one-related 5 (LOC103494698), mRNA	gi|659108490|ref|XM_008456006.1|	2e-29
A_stenosperma_Nema_HiSeq_L_804_T_1	1145	Canavalia gladiata mRNA for high mobility group protein, complete cds	gi|1181588|dbj|D83070.1|CAGHMGPA	9e-44
A_stenosperma_Nema_HiSeq_L_805_T_1	997	Stylosanthes guianensis translation elongation factor-1 alpha (EF1) mRNA, complete cds	gi|468861722|gb|JX164254.1|	0.0
A_stenosperma_Nema_HiSeq_L_805_T_2	997	Stylosanthes guianensis translation elongation factor-1 alpha (EF1) mRNA, complete cds	gi|468861722|gb|JX164254.1|	0.0
A_stenosperma_Nema_HiSeq_L_806_T_1	1307	Arachis stenosperma clone AS1RN9C02 microsatellite sequence	gi|70779742|gb|DQ099065.1|	0.0
A_stenosperma_Nema_HiSeq_L_807_T_1	1873	PREDICTED: Glycine max mitochondrial-processing peptidase subunit alpha-like (LOC100799274), mRNA	gi|571469716|ref|XM_003530435.2|	0.0
A_stenosperma_Nema_HiSeq_L_808_T_1	2237	Glycine max cDNA, clone: GMFL01-15-J13	gi|210140947|dbj|AK244866.1|	0.0
A_stenosperma_Nema_HiSeq_L_809_T_1	1307	PREDICTED: Cicer arietinum proteasome subunit beta type-7-B-like (LOC101507251), mRNA	gi|502100792|ref|XM_004491689.1|	0.0
A_stenosperma_Nema_HiSeq_L_810_T_1	1666	Lotus japonicus clone JCVI-FLLj-1K22 unknown mRNA	gi|388514750|gb|BT145643.1|	4e-118
A_stenosperma_Nema_HiSeq_L_811_T_1	2893	PREDICTED: Cicer arietinum uncharacterized LOC101493323 (LOC101493323), mRNA	gi|502130395|ref|XM_004500579.1|	0.0
A_stenosperma_Nema_HiSeq_L_812_T_1	789	Glycine max uncharacterized LOC100500559 (LOC100500559), mRNA	gi|351726390|ref|NM_001249172.1|	3e-137
A_stenosperma_Nema_HiSeq_L_813_T_1	731	Lotus japonicus clone JCVI-FLLj-4N6 unknown mRNA	gi|388515952|gb|BT146244.1|	4e-70
A_stenosperma_Nema_HiSeq_L_814_T_1	2067	PREDICTED: Glycine max uncharacterized LOC100803515 (LOC100803515), mRNA	gi|571506922|ref|XM_003545354.2|	0.0
A_stenosperma_Nema_HiSeq_L_815_T_1	1414	PREDICTED: Glycine max putative DNA-binding protein ESCAROLA-like (LOC100818680), mRNA	gi|571436177|ref|XM_003516585.2|	2e-115
A_stenosperma_Nema_HiSeq_L_816_T_1	423	***** No hits found *****
A_stenosperma_Nema_HiSeq_L_817_T_1	1218	***** No hits found *****
A_stenosperma_Nema_HiSeq_L_818_T_1	496	***** No hits found *****
A_stenosperma_Nema_HiSeq_L_819_T_1	354	PREDICTED: Glycine max E3 ubiquitin-protein ligase SINAT3-like (LOC100779238), mRNA	gi|571460251|ref|XM_003526668.2|	1e-97
A_stenosperma_Nema_HiSeq_L_820_T_1	1946	PREDICTED: Glycine max NAC domain-containing protein 74-like (LOC100781170), mRNA	gi|571451614|ref|XM_003523180.2|	5e-128
A_stenosperma_Nema_HiSeq_L_821_T_1	1435	Populus trichocarpa hypothetical protein (POPTR_0014s11590g) mRNA, complete cds	gi|566203800|ref|XM_006375375.1|	4e-18
A_stenosperma_Nema_HiSeq_L_822_T_1	1154	Glycine max uncharacterized LOC100527326 (LOC100527326), mRNA	gi|351721411|ref|NM_001251303.1|	3e-118
A_stenosperma_Nema_HiSeq_L_823_T_1	1134	Lotus japonicus clone JCVI-FLLj-4J1 unknown mRNA	gi|388520278|gb|BT148407.1|	0.0
A_stenosperma_Nema_HiSeq_L_824_T_1	1936	Lotus japonicus genomic DNA, chromosome 3, clone: LjT23P21, TM0261, complete sequence	gi|29122781|dbj|AP006144.1|	0.0
A_stenosperma_Nema_HiSeq_L_824_T_2	1794	Lotus japonicus genomic DNA, chromosome 3, clone: LjT23P21, TM0261, complete sequence	gi|29122781|dbj|AP006144.1|	0.0
A_stenosperma_Nema_HiSeq_L_824_T_3	1936	Lotus japonicus genomic DNA, chromosome 3, clone: LjT23P21, TM0261, complete sequence	gi|29122781|dbj|AP006144.1|	0.0
A_stenosperma_Nema_HiSeq_L_825_T_1	1547	Phaseolus vulgaris hypothetical protein (PHAVU_006G145000g) mRNA, complete cds	gi|593694309|ref|XM_007147614.1|	7e-76
A_stenosperma_Nema_HiSeq_L_826_T_1	2029	PREDICTED: Glycine max metal transporter Nramp3-like (LOC100812381), mRNA	gi|571454863|ref|XM_003524624.2|	0.0
A_stenosperma_Nema_HiSeq_L_827_T_1	263	Arachis diogoi phenylalanine ammonia-lyase mRNA, partial cds	gi|148540435|gb|EF392856.1|	5e-60
A_stenosperma_Nema_HiSeq_L_828_T_1	1668	PREDICTED: Glycine max synaptotagmin-5-like (LOC100777838), mRNA	gi|571465463|ref|XM_003528852.2|	0.0
A_stenosperma_Nema_HiSeq_L_829_T_1	753	Medicago truncatula chromosome 5 clone mth2-56k10, COMPLETE SEQUENCE	gi|56550389|emb|CR931738.1|	0.002
A_stenosperma_Nema_HiSeq_L_830_T_1	886	***** No hits found *****
A_stenosperma_Nema_HiSeq_L_831_T_1	145	Arachis hypogaea cultivar Huayu22 18S ribosomal RNA gene, partial sequence	gi|314910731|gb|HQ537457.1|	3e-65
A_stenosperma_Nema_HiSeq_L_831_T_2	145	Arachis hypogaea cultivar Huayu22 18S ribosomal RNA gene, partial sequence	gi|314910731|gb|HQ537457.1|	6e-67
A_stenosperma_Nema_HiSeq_L_831_T_3	147	Arachis hypogaea cultivar Huayu22 18S ribosomal RNA gene, partial sequence	gi|314910731|gb|HQ537457.1|	2e-66
A_stenosperma_Nema_HiSeq_L_832_T_1	1265	PREDICTED: Glycine max rac-like GTP-binding protein RHO1-like (LOC100808748), transcript variant X1, mRNA	gi|571486425|ref|XM_006590271.1|	0.0
A_stenosperma_Nema_HiSeq_L_833_T_1	1324	PREDICTED: Glycine max CRS2-associated factor 1, chloroplastic-like (LOC100807804), mRNA	gi|571469755|ref|XM_003532432.2|	5e-82
A_stenosperma_Nema_HiSeq_L_834_T_1	1503	Glycine max cDNA, clone: GMFL01-30-G20	gi|210141518|dbj|AK245437.1|	0.0
A_stenosperma_Nema_HiSeq_L_835_T_1	632	***** No hits found *****
A_stenosperma_Nema_HiSeq_L_836_T_1	709	Lotus japonicus clone JCVI-FLLj-1C8 unknown mRNA	gi|388493459|gb|BT135001.1|	3e-121
A_stenosperma_Nema_HiSeq_L_837_T_1	1864	PREDICTED: Glycine max aldehyde dehydrogenase family 2 member C4-like (LOC100784449), mRNA	gi|571465471|ref|XM_003528865.2|	0.0
A_stenosperma_Nema_HiSeq_L_838_T_1	511	PREDICTED: Cicer arietinum 60S ribosomal protein L7a-like (LOC101508891), mRNA	gi|502144761|ref|XM_004505684.1|	3e-150
A_stenosperma_Nema_HiSeq_L_839_T_1	1218	Glycyrrhiza echinata HIDM mRNA for 2-Hydroxyisoflavanone dehydratase, complete cds	gi|56692177|dbj|AB154414.1|	4e-147
A_stenosperma_Nema_HiSeq_L_840_T_1	1848	PREDICTED: Glycine max UDP-glucose 6-dehydrogenase 4-like (LOC100820448), mRNA	gi|571434244|ref|XM_003516297.2|	0.0
A_stenosperma_Nema_HiSeq_L_841_T_1	714	***** No hits found *****
A_stenosperma_Nema_HiSeq_L_842_T_1	597	Phaseolus vulgaris hypothetical protein (PHAVU_001G191400g) mRNA, complete cds	gi|593799762|ref|XM_007162857.1|	1e-80
A_stenosperma_Nema_HiSeq_L_843_T_1	1857	PREDICTED: Glycine max acetolactate synthase small subunit 2, chloroplastic-like (LOC100810297), mRNA	gi|571471127|ref|XM_003532745.2|	0.0
A_stenosperma_Nema_HiSeq_L_844_T_1	1015	PREDICTED: Glycine max homeobox-leucine zipper protein HOX3-like (LOC100778684), mRNA	gi|571563475|ref|XM_006605417.1|	0.0
A_stenosperma_Nema_HiSeq_L_845_T_1	2181	PREDICTED: Glycine max probable polyamine oxidase 4-like (LOC100782576), mRNA	gi|571543108|ref|XM_003552969.2|	0.0
A_stenosperma_Nema_HiSeq_L_846_T_1	415	Medicago truncatula hypothetical protein (MTR_4g116530) mRNA, complete cds	gi|357478458|ref|XM_003609467.1|	3e-05
A_stenosperma_Nema_HiSeq_L_846_T_2	197	***** No hits found *****
A_stenosperma_Nema_HiSeq_L_847_T_1	1626	Phaseolus vulgaris hypothetical protein (PHAVU_007G003500g) mRNA, complete cds	gi|593583654|ref|XM_007142562.1|	0.0
A_stenosperma_Nema_HiSeq_L_848_T_1	2396	Medicago truncatula chromosome 2 BAC clone mth2-26g14, complete sequence	gi|146262586|gb|AC183753.4|	0.0
A_stenosperma_Nema_HiSeq_L_848_T_2	995	Medicago truncatula chromosome 2 BAC clone mth2-26g14, complete sequence	gi|146262586|gb|AC183753.4|	4e-156
A_stenosperma_Nema_HiSeq_L_849_T_1	1458	A.hypogaea cationic peroxidase mRNA, complete cds, clone prxPNC2	gi|166474|gb|M37637.1|ARCPNC2	0.0
A_stenosperma_Nema_HiSeq_L_850_T_1	1726	PREDICTED: Glycine max tubulin beta-1 chain-like (LOC100788253), mRNA	gi|571484371|ref|XM_003536419.2|	0.0
A_stenosperma_Nema_HiSeq_L_851_T_1	1974	PREDICTED: Cicer arietinum uncharacterized LOC101515203 (LOC101515203), mRNA	gi|502111080|ref|XM_004493894.1|	0.0
A_stenosperma_Nema_HiSeq_L_852_T_1	1176	Daviesia angulata 16S ribosomal RNA gene, partial sequence; chloroplast	gi|148832186|gb|EF446139.1|	0.0
A_stenosperma_Nema_HiSeq_L_852_T_2	1176	Arachis hypogaea chloroplast, complete genome	gi|627757344|gb|KJ468094.1|	0.0
A_stenosperma_Nema_HiSeq_L_852_T_3	1176	Arachis hypogaea chloroplast, complete genome	gi|627757344|gb|KJ468094.1|	0.0
A_stenosperma_Nema_HiSeq_L_853_T_1	5512	Arachis hypogaea chloroplast, complete genome	gi|627757344|gb|KJ468094.1|	0.0
A_stenosperma_Nema_HiSeq_L_853_T_2	2890	Arachis hypogaea chloroplast, complete genome	gi|627757344|gb|KJ468094.1|	0.0
A_stenosperma_Nema_HiSeq_L_853_T_3	5512	Arachis hypogaea chloroplast, complete genome	gi|627757344|gb|KJ468094.1|	0.0
A_stenosperma_Nema_HiSeq_L_853_T_4	2890	Arachis hypogaea chloroplast, complete genome	gi|627757344|gb|KJ468094.1|	0.0
A_stenosperma_Nema_HiSeq_L_853_T_5	2888	Arachis hypogaea chloroplast, complete genome	gi|627757344|gb|KJ468094.1|	0.0
A_stenosperma_Nema_HiSeq_L_853_T_6	2890	Arachis hypogaea chloroplast, complete genome	gi|627757344|gb|KJ468094.1|	0.0
A_stenosperma_Nema_HiSeq_L_853_T_7	2888	Arachis hypogaea chloroplast, complete genome	gi|627757344|gb|KJ468094.1|	0.0
A_stenosperma_Nema_HiSeq_L_853_T_8	2722	Arachis hypogaea chloroplast, complete genome	gi|627757344|gb|KJ468094.1|	0.0
A_stenosperma_Nema_HiSeq_L_853_T_9	2888	Arachis hypogaea chloroplast, complete genome	gi|627757344|gb|KJ468094.1|	0.0
A_stenosperma_Nema_HiSeq_L_854_T_1	1064	PREDICTED: Glycine max cell division cycle protein 48 homolog (LOC100783508), mRNA	gi|571493972|ref|XM_003540147.2|	0.0
A_stenosperma_Nema_HiSeq_L_855_T_1	552	PREDICTED: Glycine max uncharacterized LOC100817735 (LOC100817735), transcript variant X1, mRNA	gi|571462154|ref|XM_003527236.2|	4e-89
A_stenosperma_Nema_HiSeq_L_856_T_1	1122	Glycine max cDNA, clone: GMFL01-21-J05	gi|210143300|dbj|AK286082.1|	0.0
A_stenosperma_Nema_HiSeq_L_857_T_1	1172	***** No hits found *****
A_stenosperma_Nema_HiSeq_L_857_T_2	1015	***** No hits found *****
A_stenosperma_Nema_HiSeq_L_857_T_3	1171	***** No hits found *****
A_stenosperma_Nema_HiSeq_L_858_T_1	2095	PREDICTED: Cicer arietinum carotenoid 9,10(9',10')-cleavage dioxygenase 1-like (LOC101500703), transcript variant X2, mRNA	gi|502158006|ref|XM_004510934.1|	0.0
A_stenosperma_Nema_HiSeq_L_859_T_1	792	Lotus japonicus clone JCVI-FLLj-9A18 unknown mRNA	gi|388494809|gb|BT135676.1|	2e-143
A_stenosperma_Nema_HiSeq_L_860_T_1	1286	***** No hits found *****
A_stenosperma_Nema_HiSeq_L_861_T_1	1648	PREDICTED: Glycine max sucrose-phosphatase 1-like (LOC100800397), transcript variant X3, mRNA	gi|571482219|ref|XM_006588830.1|	0.0
A_stenosperma_Nema_HiSeq_L_862_T_1	202	***** No hits found *****
A_stenosperma_Nema_HiSeq_L_863_T_1	262	PREDICTED: Cicer arietinum extensin-2-like (LOC101507602), mRNA	gi|502124915|ref|XM_004498666.1|	7e-24
A_stenosperma_Nema_HiSeq_L_863_T_2	182	***** No hits found *****
A_stenosperma_Nema_HiSeq_L_864_T_1	1148	PREDICTED: Glycine max BI1-like protein-like (LOC100785575), mRNA	gi|571440139|ref|XM_003518856.2|	0.0
A_stenosperma_Nema_HiSeq_L_865_T_1	1806	Phaseolus vulgaris hypothetical protein (PHAVU_008G017800g) mRNA, complete cds	gi|593331749|ref|XM_007139239.1|	0.0
A_stenosperma_Nema_HiSeq_L_865_T_2	1503	Phaseolus vulgaris hypothetical protein (PHAVU_008G017800g) mRNA, complete cds	gi|593331749|ref|XM_007139239.1|	0.0
A_stenosperma_Nema_HiSeq_L_866_T_1	883	PREDICTED: Glycine max ADP-ribosylation factor 2-like (LOC100797931), mRNA	gi|571438260|ref|XM_003518628.2|	0.0
A_stenosperma_Nema_HiSeq_L_867_T_1	1956	Phaseolus vulgaris hypothetical protein (PHAVU_002G293000g) mRNA, complete cds	gi|593794136|ref|XM_007160045.1|	0.0
A_stenosperma_Nema_HiSeq_L_868_T_1	116	Theobroma cacao genotype ICS-01 18S ribosomal RNA gene, internal transcribed spacer 1, 5.8S ribosomal RNA gene, internal transcribed spacer 2, and 26S ribosomal RNA gene, complete sequence	gi|371925907|gb|JQ228371.1|	3e-49
A_stenosperma_Nema_HiSeq_L_868_T_2	195	Sullivantia oregana 26S ribosomal RNA gene, complete sequence	gi|9799466|gb|AF274668.1|	2e-82
A_stenosperma_Nema_HiSeq_L_868_T_3	114	Theobroma cacao genotype ICS-01 18S ribosomal RNA gene, internal transcribed spacer 1, 5.8S ribosomal RNA gene, internal transcribed spacer 2, and 26S ribosomal RNA gene, complete sequence	gi|371925907|gb|JQ228371.1|	2e-49
A_stenosperma_Nema_HiSeq_L_868_T_4	114	Theobroma cacao genotype ICS-01 18S ribosomal RNA gene, internal transcribed spacer 1, 5.8S ribosomal RNA gene, internal transcribed spacer 2, and 26S ribosomal RNA gene, complete sequence	gi|371925907|gb|JQ228371.1|	2e-49
A_stenosperma_Nema_HiSeq_L_869_T_1	100	Halesia carolina 26S ribosomal RNA gene, partial sequence	gi|57340796|gb|AY727981.1|	2e-40
A_stenosperma_Nema_HiSeq_L_869_T_2	100	Halesia carolina 26S ribosomal RNA gene, partial sequence	gi|57340796|gb|AY727981.1|	2e-40
A_stenosperma_Nema_HiSeq_L_869_T_3	100	Halesia carolina 26S ribosomal RNA gene, partial sequence	gi|57340796|gb|AY727981.1|	2e-40
A_stenosperma_Nema_HiSeq_L_869_T_4	101	Halesia carolina 26S ribosomal RNA gene, partial sequence	gi|57340796|gb|AY727981.1|	2e-40
A_stenosperma_Nema_HiSeq_L_869_T_5	100	Halesia carolina 26S ribosomal RNA gene, partial sequence	gi|57340796|gb|AY727981.1|	2e-40
A_stenosperma_Nema_HiSeq_L_870_T_1	578	Lotus japonicus genomic DNA, chromosome 3, clone: LjT30L06, TM0369c, complete sequence	gi|41688359|dbj|AP006674.1|	7e-107
A_stenosperma_Nema_HiSeq_L_871_T_1	2297	PREDICTED: Glycine max mediator of RNA polymerase II transcription subunit 15a-like (LOC100792913), mRNA	gi|571503871|ref|XM_003543645.2|	0.0
A_stenosperma_Nema_HiSeq_L_872_T_1	638	Medicago truncatula 60S ribosomal protein L34 (MTR_7g010150) mRNA, complete cds	gi|357501784|ref|XM_003621133.1|	4e-95
A_stenosperma_Nema_HiSeq_L_873_T_1	1270	Glycine max cDNA, clone: GMFL01-29-M04	gi|210143707|dbj|AK286489.1|	0.0
A_stenosperma_Nema_HiSeq_L_873_T_2	2167	Glycine max GmGIb mRNA for GIGANTEA, complete cds, cultivar: Misuzudaizu	gi|308198908|dbj|AB554222.1|	0.0
A_stenosperma_Nema_HiSeq_L_874_T_1	2008	Phaseolus vulgaris hypothetical protein (PHAVU_006G125700g) mRNA, complete cds	gi|593693857|ref|XM_007147388.1|	0.0
A_stenosperma_Nema_HiSeq_L_875_T_1	464	Arachis hypogaea resveratrol synthase mRNA, complete cds	gi|387966297|gb|JQ728483.1|	0.0
A_stenosperma_Nema_HiSeq_L_875_T_2	228	Arachis hypogaea resveratrol synthase mRNA, complete cds	gi|387966297|gb|JQ728483.1|	5e-109
A_stenosperma_Nema_HiSeq_L_875_T_3	457	Arachis hypogaea resveratrol synthase mRNA, complete cds	gi|387966297|gb|JQ728483.1|	0.0
A_stenosperma_Nema_HiSeq_L_875_T_4	346	Arachis hypogaea resveratrol synthase 3 (RS3) mRNA, complete cds	gi|71480640|gb|DQ124938.1|	3e-168
A_stenosperma_Nema_HiSeq_L_876_T_1	1826	PREDICTED: Cicer arietinum SRSF protein kinase 1-like (LOC101512411), mRNA	gi|502123368|ref|XM_004498029.1|	0.0
A_stenosperma_Nema_HiSeq_L_877_T_1	1656	PREDICTED: Glycine max syntaxin-121-like (LOC100789318), mRNA	gi|571482169|ref|XM_003537071.2|	0.0
A_stenosperma_Nema_HiSeq_L_877_T_2	979	PREDICTED: Glycine max syntaxin-121-like (LOC100789318), mRNA	gi|571482169|ref|XM_003537071.2|	1e-131
A_stenosperma_Nema_HiSeq_L_878_T_1	1210	Oryza sativa Japonica Group Os03g0131200 (Os03g0131200) mRNA, complete cds	gi|115450520|ref|NM_001055396.1|	1e-176
A_stenosperma_Nema_HiSeq_L_879_T_1	316	PREDICTED: Glycine max protein tesmin/TSO1-like CXC 5-like (LOC100818116), transcript variant X2, mRNA	gi|571465503|ref|XM_006583320.1|	5e-86
A_stenosperma_Nema_HiSeq_L_880_T_1	1489	PREDICTED: Glycine max putative lipase YDL109C-like (LOC100806373), transcript variant X1, mRNA	gi|571469101|ref|XM_006584531.1|	0.0
A_stenosperma_Nema_HiSeq_L_881_T_1	1173	PREDICTED: Glycine max thaumatin-like protein 1-like (LOC100802906), transcript variant X1, mRNA	gi|571487704|ref|XM_003537590.2|	1e-177
A_stenosperma_Nema_HiSeq_L_883_T_1	550	Glycine max uncharacterized LOC100306442 (LOC100306442), mRNA	gi|402743859|ref|NM_001248179.2|	1e-88
A_stenosperma_Nema_HiSeq_L_884_T_1	1842	PREDICTED: Glycine max acid beta-fructofuranosidase-like (LOC100798772), mRNA	gi|571436345|ref|XM_006573669.1|	0.0
A_stenosperma_Nema_HiSeq_L_885_T_1	853	Glycine max uncharacterized LOC100500169 (LOC100500169), mRNA	gi|351725718|ref|NM_001250941.1|	7e-64
A_stenosperma_Nema_HiSeq_L_886_T_1	1541	PREDICTED: Cicer arietinum uncharacterized LOC101489385 (LOC101489385), mRNA	gi|502109318|ref|XM_004493560.1|	0.0
A_stenosperma_Nema_HiSeq_L_887_T_1	2139	PREDICTED: Glycine max two-component response regulator ARR11-like (LOC100778324), transcript variant X6, mRNA	gi|571455506|ref|XM_006580047.1|	3e-61
A_stenosperma_Nema_HiSeq_L_887_T_2	846	***** No hits found *****
A_stenosperma_Nema_HiSeq_L_887_T_3	2890	PREDICTED: Glycine max two-component response regulator ARR11-like (LOC100778324), transcript variant X6, mRNA	gi|571455506|ref|XM_006580047.1|	9e-162
A_stenosperma_Nema_HiSeq_L_888_T_1	1766	Glycine max xaa-Pro dipeptidase-like (LOC100793240), mRNA	gi|359806865|ref|NM_001254131.1|	0.0
A_stenosperma_Nema_HiSeq_L_889_T_1	1567	***** No hits found *****
A_stenosperma_Nema_HiSeq_L_890_T_1	1404	***** No hits found *****
A_stenosperma_Nema_HiSeq_L_891_T_1	1064	***** No hits found *****
A_stenosperma_Nema_HiSeq_L_892_T_1	1948	Lotus japonicus cDNA, clone: LjFL2-015-CG10, HTC	gi|292782889|dbj|AK338255.1|	0.0
A_stenosperma_Nema_HiSeq_L_893_T_1	1807	PREDICTED: Glycine max ethylene-responsive transcription factor RAP2-4-like (LOC100800478), mRNA	gi|571459888|ref|XM_003526539.2|	2e-127
A_stenosperma_Nema_HiSeq_L_894_T_1	712	Drosophila willistoni GK21995 (Dwil\GK21995), mRNA	gi|195431119|ref|XM_002063560.1|	2e-92
A_stenosperma_Nema_HiSeq_L_895_T_1	1668	***** No hits found *****
A_stenosperma_Nema_HiSeq_L_896_T_1	1217	PREDICTED: Glycine max syntaxin-51-like (LOC100782666), mRNA	gi|571506485|ref|XM_006595646.1|	1e-157
A_stenosperma_Nema_HiSeq_L_896_T_2	1092	PREDICTED: Glycine max syntaxin-51-like (LOC100782666), mRNA	gi|571506485|ref|XM_006595646.1|	0.0
A_stenosperma_Nema_HiSeq_L_897_T_1	1663	PREDICTED: Glycine max V-type proton ATPase subunit C-like (LOC100780187), mRNA	gi|571525776|ref|XM_003548871.2|	0.0
A_stenosperma_Nema_HiSeq_L_898_T_1	550	Manihot esculenta clone 2 14-3-3 protein mRNA, complete cds	gi|291293220|gb|GQ922216.1|	3e-15
A_stenosperma_Nema_HiSeq_L_898_T_2	1041	PREDICTED: Glycine max 14-3-3 protein SGF14a (GF14A), transcript variant X1, mRNA	gi|571541781|ref|XM_006601799.1|	9e-39
A_stenosperma_Nema_HiSeq_L_898_T_3	1160	Lotus japonicus clone JCVI-FLLj-6B7 unknown mRNA	gi|388517702|gb|BT147119.1|	0.0
A_stenosperma_Nema_HiSeq_L_898_T_4	1160	Lotus japonicus clone JCVI-FLLj-6B7 unknown mRNA	gi|388517702|gb|BT147119.1|	0.0
A_stenosperma_Nema_HiSeq_L_899_T_1	754	Phaseolus vulgaris hypothetical protein (PHAVU_009G231100g) mRNA, complete cds	gi|593330574|ref|XM_007138652.1|	1e-60
A_stenosperma_Nema_HiSeq_L_900_T_1	1055	PREDICTED: Glycine max 60S ribosomal protein L11-like (LOC100810082), mRNA	gi|571462384|ref|XM_006582205.1|	0.0
A_stenosperma_Nema_HiSeq_L_901_T_1	1304	Arachis hypogaea ethylene-responsive element binding factor 2 (ERF2) mRNA, complete cds	gi|407317212|gb|JQ048934.1|	0.0
A_stenosperma_Nema_HiSeq_L_902_T_1	1756	PREDICTED: Cicer arietinum uncharacterized LOC101491507 (LOC101491507), mRNA	gi|502160842|ref|XM_004511868.1|	0.0
A_stenosperma_Nema_HiSeq_L_903_T_1	2751	PREDICTED: Glycine max ABC transporter G family member 20-like (LOC100803426), mRNA	gi|571446099|ref|XM_003520587.2|	0.0
A_stenosperma_Nema_HiSeq_L_904_T_1	829	PREDICTED: Cicer arietinum uncharacterized LOC101506659 (LOC101506659), mRNA	gi|502146662|ref|XM_004506494.1|	1e-11
A_stenosperma_Nema_HiSeq_L_906_T_1	3940	PREDICTED: Glycine max ubiquitin-activating enzyme E1 1-like (LOC100811391), mRNA	gi|571441364|ref|XM_003518271.2|	0.0
A_stenosperma_Nema_HiSeq_L_907_T_1	919	Lotus japonicus clone JCVI-FLLj-11G6 unknown mRNA	gi|388495085|gb|BT135814.1|	0.0
A_stenosperma_Nema_HiSeq_L_908_T_1	985	Phaseolus vulgaris hypothetical protein (PHAVU_001G191700g) mRNA, complete cds	gi|593799768|ref|XM_007162860.1|	5e-150
A_stenosperma_Nema_HiSeq_L_909_T_1	1933	PREDICTED: Glycine max sulfate transporter 4.1, chloroplastic-like (LOC100775789), mRNA	gi|571549936|ref|XM_003552622.2|	0.0
A_stenosperma_Nema_HiSeq_L_910_T_1	687	PREDICTED: Cicer arietinum mitogen-activated protein kinase homolog MMK2-like (LOC101489531), transcript variant X2, mRNA	gi|502139205|ref|XM_004503625.1|	2e-33
A_stenosperma_Nema_HiSeq_L_911_T_1	1088	PREDICTED: Cicer arietinum uncharacterized LOC101498343 (LOC101498343), mRNA	gi|502098007|ref|XM_004491076.1|	3e-133
A_stenosperma_Nema_HiSeq_L_912_T_1	1250	PREDICTED: Cicer arietinum probable ATP-dependent RNA helicase DHX36-like (LOC101503939), mRNA	gi|502120599|ref|XM_004496960.1|	2e-169
A_stenosperma_Nema_HiSeq_L_913_T_1	1969	PREDICTED: Glycine max flavonoid 3'-monooxygenase-like (LOC100787507), mRNA	gi|571536257|ref|XM_003549831.2|	0.0
A_stenosperma_Nema_HiSeq_L_914_T_1	1266	PREDICTED: Cicer arietinum uncharacterized LOC101514485 (LOC101514485), mRNA	gi|502140004|ref|XM_004503956.1|	0.0
A_stenosperma_Nema_HiSeq_L_915_T_1	1120	PREDICTED: Glycine max 26S proteasome non-ATPase regulatory subunit 8 homolog A-like (LOC100803720), mRNA	gi|571470441|ref|XM_003531030.2|	0.0
A_stenosperma_Nema_HiSeq_L_916_T_1	1971	PREDICTED: Glycine max E3 ubiquitin-protein ligase XBAT32-like (LOC100801375), transcript variant X1, mRNA	gi|571496236|ref|XM_003542247.2|	0.0
A_stenosperma_Nema_HiSeq_L_917_T_1	1070	Arachis stenosperma clone AS1RN12H07 microsatellite sequence	gi|70779760|gb|DQ099083.1|	0.0
A_stenosperma_Nema_HiSeq_L_918_T_1	1495	PREDICTED: Glycine max calcineurin B-like protein 10-like (LOC100801943), transcript variant X1, mRNA	gi|571464300|ref|XM_003529855.2|	0.0
A_stenosperma_Nema_HiSeq_L_919_T_1	1898	PREDICTED: Glycine max casein kinase I isoform delta-like (LOC100805890), transcript variant X1, mRNA	gi|571478346|ref|XM_003534168.2|	0.0
A_stenosperma_Nema_HiSeq_L_920_T_1	374	***** No hits found *****
A_stenosperma_Nema_HiSeq_L_920_T_2	1128	PREDICTED: Fragaria vesca subsp. vesca mitochondrial import inner membrane translocase subunit TIM17-2 (LOC101294777), mRNA	gi|764608823|ref|XM_004303555.2|	4e-62
A_stenosperma_Nema_HiSeq_L_921_T_1	566	***** No hits found *****
A_stenosperma_Nema_HiSeq_L_922_T_1	2026	PREDICTED: Glycine max uncharacterized LOC100789310 (LOC100789310), mRNA	gi|571483829|ref|XM_003536251.2|	0.0
A_stenosperma_Nema_HiSeq_L_923_T_1	1230	Glycine max probable aquaporin PIP-type 7a-like (LOC100791447), mRNA	gi|403043632|ref|NM_001254121.2|	0.0
A_stenosperma_Nema_HiSeq_L_924_T_1	2095	PREDICTED: Cicer arietinum purple acid phosphatase 7-like (LOC101515785), mRNA	gi|502141683|ref|XM_004504534.1|	3e-125
A_stenosperma_Nema_HiSeq_L_924_T_2	902	Medicago truncatula hypothetical protein (MTR_011s1009) mRNA, complete cds	gi|358343466|ref|XM_003635775.1|	3e-67
A_stenosperma_Nema_HiSeq_L_924_T_3	2022	Glycine max purple acid phosphatase 8-like (LOC100818610), mRNA	gi|359806221|ref|NM_001254279.1|	0.0
A_stenosperma_Nema_HiSeq_L_925_T_1	2018	PREDICTED: Glycine max protein TRANSPARENT TESTA 12-like (LOC100796652), mRNA	gi|571433822|ref|XM_003517662.2|	0.0
A_stenosperma_Nema_HiSeq_L_926_T_1	2360	Glycine max uncharacterized LOC100527770 (LOC100527770), mRNA	gi|403043538|ref|NM_001250205.2|	6e-98
A_stenosperma_Nema_HiSeq_L_926_T_2	1874	Glycine max uncharacterized LOC100527770 (LOC100527770), mRNA	gi|403043538|ref|NM_001250205.2|	4e-89
A_stenosperma_Nema_HiSeq_L_927_T_1	1562	PREDICTED: Glycine max uncharacterized LOC100786706 (LOC100786706), mRNA	gi|571501357|ref|XM_003543212.2|	0.0
A_stenosperma_Nema_HiSeq_L_928_T_1	1857	Arachis hypogaea clone Contig16832 ubiquitin carboxyl-terminal hydrolase 6 (UCH6) mRNA, complete cds	gi|469609859|gb|KC355789.1|	0.0
A_stenosperma_Nema_HiSeq_L_929_T_1	2624	Phaseolus vulgaris hypothetical protein (PHAVU_003G294300g) mRNA, complete cds	gi|593786990|ref|XM_007156474.1|	0.0
A_stenosperma_Nema_HiSeq_L_930_T_1	1820	PREDICTED: Cicer arietinum uncharacterized LOC101496706 (LOC101496706), transcript variant X2, mRNA	gi|502156351|ref|XM_004510374.1|	0.0
A_stenosperma_Nema_HiSeq_L_931_T_1	1409	Lotus japonicus clone JCVI-FLLj-7H22 unknown mRNA	gi|388517740|gb|BT147138.1|	1e-177
A_stenosperma_Nema_HiSeq_L_932_T_1	1470	***** No hits found *****
A_stenosperma_Nema_HiSeq_L_933_T_1	908	PREDICTED: Glycine max phosphate transporter PHO1 homolog 1-like (LOC100786083), transcript variant 1, mRNA	gi|571434740|ref|XM_003516820.2|	0.0
A_stenosperma_Nema_HiSeq_L_934_T_1	728	PREDICTED: Glycine max two-component response regulator-like PRR37-like (LOC100803462), mRNA	gi|571492490|ref|XM_006592183.1|	1e-16
A_stenosperma_Nema_HiSeq_L_935_T_1	2428	PREDICTED: Glycine max transmembrane 9 superfamily member 4-like (LOC100780529), mRNA	gi|571472169|ref|XM_003531569.2|	0.0
A_stenosperma_Nema_HiSeq_L_936_T_1	887	***** No hits found *****
A_stenosperma_Nema_HiSeq_L_936_T_2	1282	***** No hits found *****
A_stenosperma_Nema_HiSeq_L_936_T_3	1413	***** No hits found *****
A_stenosperma_Nema_HiSeq_L_936_T_4	1332	***** No hits found *****
A_stenosperma_Nema_HiSeq_L_937_T_1	2735	PREDICTED: Glycine max uncharacterized LOC100800977 (LOC100800977), transcript variant X3, mRNA	gi|571489332|ref|XM_006591130.1|	0.0
A_stenosperma_Nema_HiSeq_L_938_T_1	2041	PREDICTED: Glycine max pyruvate kinase, cytosolic isozyme-like (LOC100807615), mRNA	gi|571467456|ref|XM_003529403.2|	0.0
A_stenosperma_Nema_HiSeq_L_939_T_1	687	***** No hits found *****
A_stenosperma_Nema_HiSeq_L_939_T_2	1513	Phaseolus vulgaris hypothetical protein (PHAVU_002G007500g) mRNA, complete cds	gi|593787267|ref|XM_007156611.1|	4e-43
A_stenosperma_Nema_HiSeq_L_940_T_1	1328	PREDICTED: Glycine max uncharacterized LOC100818584 (LOC100818584), transcript variant X1, mRNA	gi|571555225|ref|XM_003555072.2|	0.0
A_stenosperma_Nema_HiSeq_L_941_T_1	2620	PREDICTED: Glycine max calcium-dependent protein kinase 32-like (LOC100790745), mRNA	gi|571557137|ref|XM_003554131.2|	0.0
A_stenosperma_Nema_HiSeq_L_942_T_1	1636	Glycine max basic leucine zipper and W2 domain-containing protein 2-like (LOC100789838), mRNA	gi|358248061|ref|NM_001253130.1|	0.0
A_stenosperma_Nema_HiSeq_L_943_T_1	1700	Lotus japonicus clone JCVI-FLLj-20G15 unknown mRNA	gi|388503811|gb|BT140177.1|	1e-129
A_stenosperma_Nema_HiSeq_L_944_T_1	2837	PREDICTED: Glycine max NADH dehydrogenase [ubiquinone] iron-sulfur protein 1, mitochondrial-like (LOC100776683), mRNA	gi|571542997|ref|XM_003552963.2|	0.0
A_stenosperma_Nema_HiSeq_L_944_T_2	641	PREDICTED: Glycine max NADH dehydrogenase [ubiquinone] iron-sulfur protein 1, mitochondrial-like (LOC100802040), mRNA	gi|571489862|ref|XM_003538340.2|	2e-58
A_stenosperma_Nema_HiSeq_L_945_T_1	932	PREDICTED: Glycine max uncharacterized LOC100499757 (LOC100499757), transcript variant X1, mRNA	gi|571478216|ref|XM_003534117.2|	1e-175
A_stenosperma_Nema_HiSeq_L_946_T_1	653	Phaseolus vulgaris hypothetical protein (PHAVU_010G082900g) mRNA, complete cds	gi|593265379|ref|XM_007134806.1|	9e-176
A_stenosperma_Nema_HiSeq_L_947_T_1	2369	PREDICTED: Cicer arietinum multiple C2 and transmembrane domain-containing protein 2-like (LOC101498698), mRNA	gi|502105055|ref|XM_004492656.1|	0.0
A_stenosperma_Nema_HiSeq_L_948_T_1	930	PREDICTED: Glycine max 40S ribosomal protein S17-like (LOC100785402), mRNA	gi|571482094|ref|XM_003535755.2|	2e-90
A_stenosperma_Nema_HiSeq_L_949_T_1	2464	PREDICTED: Glycine max dentin sialophosphoprotein-like (LOC100807606), transcript variant X3, mRNA	gi|571464727|ref|XM_006583086.1|	0.0
A_stenosperma_Nema_HiSeq_L_950_T_1	1272	PREDICTED: Glycine max DEAH (Asp-Glu-Ala-His) box polypeptide 8 (DHX8), mRNA	gi|571439755|ref|XM_003520072.2|	0.0
A_stenosperma_Nema_HiSeq_L_951_T_1	1776	PREDICTED: Glycine max delta(8)-fatty-acid desaturase-like (LOC100793992), mRNA	gi|571473755|ref|XM_003532011.2|	0.0
A_stenosperma_Nema_HiSeq_L_952_T_1	1443	PREDICTED: Glycine max gibberellin 3-beta-dioxygenase 1-like (LOC100794180), mRNA	gi|571472430|ref|XM_003533009.2|	0.0
A_stenosperma_Nema_HiSeq_L_953_T_1	1028	Medicago truncatula hypothetical protein (MTR_5g064840) mRNA, complete cds	gi|357489788|ref|XM_003615134.1|	3e-43
A_stenosperma_Nema_HiSeq_L_954_T_1	2080	PREDICTED: Glycine max lysine histidine transporter-like 8-like (LOC100819452), mRNA	gi|356538356|ref|XM_003537622.1|	0.0
A_stenosperma_Nema_HiSeq_L_955_T_1	500	***** No hits found *****
A_stenosperma_Nema_HiSeq_L_956_T_1	1392	PREDICTED: Glycine max protein SEC13 homolog (LOC100794696), transcript variant X2, mRNA	gi|571474006|ref|XM_006586034.1|	0.0
A_stenosperma_Nema_HiSeq_L_957_T_1	1979	PREDICTED: Glycine max exportin-1-like (LOC100813443), transcript variant 1, mRNA	gi|571491700|ref|XM_003540119.2|	0.0
A_stenosperma_Nema_HiSeq_L_958_T_1	2441	PREDICTED: Glycine max adenine/guanine permease AZG1-like (LOC100787924), mRNA	gi|571451722|ref|XM_003522455.2|	0.0
A_stenosperma_Nema_HiSeq_L_959_T_1	970	Phaseolus vulgaris hypothetical protein (PHAVU_006G023500g) mRNA, complete cds	gi|593691328|ref|XM_007146172.1|	2e-168
A_stenosperma_Nema_HiSeq_L_960_T_1	1988	PREDICTED: Glycine max probable WRKY transcription factor 53-like (LOC100815760), mRNA	gi|571456949|ref|XM_003525301.2|	0.0
A_stenosperma_Nema_HiSeq_L_961_T_1	1377	Phaseolus vulgaris hypothetical protein (PHAVU_002G008600g) mRNA, complete cds	gi|593787289|ref|XM_007156622.1|	5e-127
A_stenosperma_Nema_HiSeq_L_961_T_2	1371	Phaseolus vulgaris hypothetical protein (PHAVU_002G008600g) mRNA, complete cds	gi|593787289|ref|XM_007156622.1|	2e-115
A_stenosperma_Nema_HiSeq_L_962_T_1	2356	PREDICTED: Glycine max phosphatidylinositol 4-phosphate 5-kinase 9-like (LOC100805371), mRNA	gi|571481895|ref|XM_003535150.2|	0.0
A_stenosperma_Nema_HiSeq_L_963_T_1	680	PREDICTED: Glycine max pre-mRNA branch site p14-like protein-like (LOC100802877), mRNA	gi|571442067|ref|XM_003519461.2|	2e-128
A_stenosperma_Nema_HiSeq_L_964_T_1	748	Glycine max clone GM_WBb0124L19, complete sequence	gi|393393934|gb|AC235866.2|	4e-21
A_stenosperma_Nema_HiSeq_L_965_T_1	925	***** No hits found *****
A_stenosperma_Nema_HiSeq_L_965_T_2	3723	PREDICTED: Glycine max plasma membrane ATPase 4-like (LOC100804422), transcript variant 1, mRNA	gi|571519042|ref|XM_003546364.2|	0.0
A_stenosperma_Nema_HiSeq_L_965_T_3	925	***** No hits found *****
A_stenosperma_Nema_HiSeq_L_965_T_4	3294	PREDICTED: Glycine max plasma membrane ATPase 4-like (LOC100804422), transcript variant 1, mRNA	gi|571519042|ref|XM_003546364.2|	0.0
A_stenosperma_Nema_HiSeq_L_965_T_5	3366	PREDICTED: Glycine max plasma membrane ATPase 4-like (LOC100804422), transcript variant 1, mRNA	gi|571519042|ref|XM_003546364.2|	0.0
A_stenosperma_Nema_HiSeq_L_965_T_6	3723	PREDICTED: Glycine max plasma membrane ATPase 4-like (LOC100804422), transcript variant 1, mRNA	gi|571519042|ref|XM_003546364.2|	0.0
A_stenosperma_Nema_HiSeq_L_965_T_7	3723	PREDICTED: Glycine max plasma membrane ATPase 4-like (LOC100804422), transcript variant 1, mRNA	gi|571519042|ref|XM_003546364.2|	0.0
A_stenosperma_Nema_HiSeq_L_966_T_1	1591	Glycine max protein SRG1-like (LOC100786574), mRNA	gi|402794286|ref|NM_001254069.2|	9e-130
A_stenosperma_Nema_HiSeq_L_966_T_2	1493	Glycine max protein SRG1-like (LOC100786574), mRNA	gi|402794286|ref|NM_001254069.2|	4e-138
A_stenosperma_Nema_HiSeq_L_967_T_1	1772	PREDICTED: Glycine max prolycopene isomerase, chloroplastic-like (LOC100810986), mRNA	gi|571468130|ref|XM_003529654.2|	0.0
A_stenosperma_Nema_HiSeq_L_968_T_1	946	Phaseolus vulgaris hypothetical protein (PHAVU_003G139500g) mRNA, complete cds	gi|593783296|ref|XM_007154627.1|	2e-113
A_stenosperma_Nema_HiSeq_L_968_T_2	1561	Phaseolus vulgaris hypothetical protein (PHAVU_003G139500g) mRNA, complete cds	gi|593783296|ref|XM_007154627.1|	2e-76
A_stenosperma_Nema_HiSeq_L_968_T_3	1466	Phaseolus vulgaris hypothetical protein (PHAVU_003G139500g) mRNA, complete cds	gi|593783296|ref|XM_007154627.1|	4e-113
A_stenosperma_Nema_HiSeq_L_969_T_1	1164	Lupinus luteus NADH-ubiquinone oxidoreductase subunit PSST mRNA, partial cds	gi|9652189|gb|AF281035.1|AF281035	4e-97
A_stenosperma_Nema_HiSeq_L_969_T_2	1342	Lupinus luteus NADH ubiquinone oxidoreductase PSST subunit (PSST) mRNA, complete cds	gi|6007780|gb|AF185271.1|AF185271	2e-175
A_stenosperma_Nema_HiSeq_L_970_T_1	999	PREDICTED: Sesamum indicum uncharacterized LOC105163513 (LOC105163513), transcript variant X2, mRNA	gi|747066965|ref|XM_011081881.1|	0.0009
A_stenosperma_Nema_HiSeq_L_970_T_2	708	PREDICTED: Cicer arietinum phosphomannomutase/phosphoglucomutase-like (LOC101494393), mRNA	gi|502143290|ref|XM_004505230.1|	1e-25
A_stenosperma_Nema_HiSeq_L_971_T_1	1727	Phaseolus vulgaris hypothetical protein (PHAVU_003G288100g) mRNA, complete cds	gi|593786844|ref|XM_007156401.1|	0.0
A_stenosperma_Nema_HiSeq_L_972_T_1	622	***** No hits found *****
A_stenosperma_Nema_HiSeq_L_973_T_1	2860	PREDICTED: Solanum tuberosum G-type lectin S-receptor-like serine/threonine-protein kinase At1g34300-like (LOC102586076), mRNA	gi|565379375|ref|XM_006356037.1|	1e-86
A_stenosperma_Nema_HiSeq_L_974_T_1	344	***** No hits found *****
A_stenosperma_Nema_HiSeq_L_975_T_1	1036	Lotus japonicus cDNA, clone: LjFL1-002-CG02, HTC	gi|292727788|dbj|AK336410.1|	1e-166
A_stenosperma_Nema_HiSeq_L_975_T_2	728	PREDICTED: Glycine max uncharacterized LOC100799846 (LOC100799846), mRNA	gi|571441073|ref|XM_003518186.2|	6e-74
A_stenosperma_Nema_HiSeq_L_975_T_3	1008	Lotus japonicus cDNA, clone: LjFL1-002-CG02, HTC	gi|292727788|dbj|AK336410.1|	2e-168
A_stenosperma_Nema_HiSeq_L_976_T_1	412	Arachis hypogaea clone Ah-345 microsatellite sequence	gi|70779957|gb|DQ099280.1|	1e-67
A_stenosperma_Nema_HiSeq_L_977_T_1	1910	PREDICTED: Glycine max protein OBERON 4-like (LOC100817003), mRNA	gi|571491568|ref|XM_003540540.2|	0.0
A_stenosperma_Nema_HiSeq_L_977_T_2	1802	PREDICTED: Glycine max protein OBERON 4-like (LOC100817003), mRNA	gi|571491568|ref|XM_003540540.2|	0.0
A_stenosperma_Nema_HiSeq_L_978_T_1	941	Ricinus communis NudC domain-containing protein, putative, mRNA	gi|255569344|ref|XM_002525594.1|	5e-120
A_stenosperma_Nema_HiSeq_L_978_T_2	966	Ricinus communis NudC domain-containing protein, putative, mRNA	gi|255569344|ref|XM_002525594.1|	5e-120
A_stenosperma_Nema_HiSeq_L_980_T_1	1905	PREDICTED: Glycine max amino-acid permease BAT1 homolog (LOC100794968), transcript variant X2, mRNA	gi|571566569|ref|XM_006605877.1|	0.0
A_stenosperma_Nema_HiSeq_L_980_T_2	1703	PREDICTED: Glycine max amino-acid permease BAT1 homolog (LOC100794968), transcript variant X1, mRNA	gi|571566565|ref|XM_003555209.2|	0.0
A_stenosperma_Nema_HiSeq_L_980_T_3	2171	PREDICTED: Glycine max amino-acid permease BAT1 homolog (LOC100794968), transcript variant X1, mRNA	gi|571566565|ref|XM_003555209.2|	0.0
A_stenosperma_Nema_HiSeq_L_981_T_1	1568	PREDICTED: Glycine max dentin sialophosphoprotein-like (LOC100799206), transcript variant X1, mRNA	gi|571449613|ref|XM_003523669.2|	1e-108
A_stenosperma_Nema_HiSeq_L_982_T_1	1405	PREDICTED: Cicer arietinum KH domain-containing protein At4g18375-like (LOC101505699), mRNA	gi|502079413|ref|XM_004486195.1|	2e-121
A_stenosperma_Nema_HiSeq_L_983_T_1	1270	Lotus japonicus clone JCVI-FLLj-11A17 unknown mRNA	gi|388502765|gb|BT139654.1|	0.0
A_stenosperma_Nema_HiSeq_L_984_T_1	879	***** No hits found *****
A_stenosperma_Nema_HiSeq_L_985_T_1	2584	PREDICTED: Glycine max chitin-inducible gibberellin-responsive protein 1-like (LOC100799073), mRNA	gi|571501443|ref|XM_003543235.2|	0.0
A_stenosperma_Nema_HiSeq_L_985_T_2	2673	PREDICTED: Glycine max chitin-inducible gibberellin-responsive protein 1-like (LOC100799073), mRNA	gi|571501443|ref|XM_003543235.2|	0.0
A_stenosperma_Nema_HiSeq_L_986_T_1	811	Aeschynomene sensitiva voucher LSTM28 translation factor SUI1 gene, complete cds	gi|529273451|gb|KC899194.1|	6e-119
A_stenosperma_Nema_HiSeq_L_986_T_2	811	Aeschynomene deamii voucher LSTM24 translation factor SUI1 gene, complete cds	gi|529273459|gb|KC899198.1|	1e-115
A_stenosperma_Nema_HiSeq_L_987_T_1	555	Glycine max uncharacterized LOC100306579 (LOC100306579), mRNA	gi|452726111|ref|NM_001250097.2|	1e-113
A_stenosperma_Nema_HiSeq_L_988_T_1	1620	Phaseolus vulgaris hypothetical protein (PHAVU_003G171300g) mRNA, complete cds	gi|593784072|ref|XM_007155015.1|	0.0
A_stenosperma_Nema_HiSeq_L_989_T_1	1953	PREDICTED: Glycine max metal transporter Nramp6-like (LOC100808501), mRNA	gi|571514406|ref|XM_003546866.2|	0.0
A_stenosperma_Nema_HiSeq_L_990_T_1	980	PREDICTED: Glycine max homeobox-leucine zipper protein REVOLUTA-like (LOC100804870), mRNA	gi|571489175|ref|XM_003538102.2|	0.0
A_stenosperma_Nema_HiSeq_L_991_T_1	1145	***** No hits found *****
A_stenosperma_Nema_HiSeq_L_992_T_1	3602	PREDICTED: Glycine max zinc finger CCCH domain-containing protein 53-like (LOC100801341), transcript variant X2, mRNA	gi|571491604|ref|XM_006591929.1|	0.0
A_stenosperma_Nema_HiSeq_L_992_T_2	3585	Glycine max cDNA, clone: GMFL01-33-O04	gi|210141632|dbj|AK245551.1|	0.0
A_stenosperma_Nema_HiSeq_L_992_T_3	3579	PREDICTED: Glycine max zinc finger CCCH domain-containing protein 53-like (LOC100801341), transcript variant X2, mRNA	gi|571491604|ref|XM_006591929.1|	0.0
A_stenosperma_Nema_HiSeq_L_993_T_1	1118	Glycine max ras-related protein RABE1c-like (LOC100779203), mRNA	gi|402794165|ref|NM_001254384.2|	0.0
A_stenosperma_Nema_HiSeq_L_994_T_1	661	Medicago truncatula Protein FAM136A (MTR_3g009130) mRNA, complete cds	gi|357455958|ref|XM_003598212.1|	1e-109
A_stenosperma_Nema_HiSeq_L_994_T_2	661	Glycine max uncharacterized LOC100527619 (LOC100527619), mRNA	gi|351724266|ref|NM_001248075.1|	4e-115
A_stenosperma_Nema_HiSeq_L_994_T_3	668	Medicago truncatula Protein FAM136A (MTR_3g009130) mRNA, complete cds	gi|357455958|ref|XM_003598212.1|	6e-113
A_stenosperma_Nema_HiSeq_L_994_T_4	661	Medicago truncatula Protein FAM136A (MTR_3g009130) mRNA, complete cds	gi|357455958|ref|XM_003598212.1|	6e-113
A_stenosperma_Nema_HiSeq_L_995_T_1	2658	Trifolium repens clone BAC 38j22 galactose oxidase, adeninephosphoribosyl transferase, kruppel-like zinc finger protein, transcription initiation factor, and proteinase inhibitor genes, complete cds; and unknown genes	gi|289540903|gb|GU443962.1|	0.0
A_stenosperma_Nema_HiSeq_L_996_T_1	1318	***** No hits found *****
A_stenosperma_Nema_HiSeq_L_997_T_1	1177	PREDICTED: Glycine max novel plant SNARE 13-like (LOC100795077), mRNA	gi|571533492|ref|XM_003550915.2|	0.0
A_stenosperma_Nema_HiSeq_L_998_T_1	1000	Phaseolus vulgaris hypothetical protein (PHAVU_007G002400g) mRNA, complete cds	gi|593582546|ref|XM_007142551.1|	0.0
A_stenosperma_Nema_HiSeq_L_999_T_1	2624	PREDICTED: Glycine max ABC transporter C family member 3-like (LOC100777836), mRNA	gi|571506389|ref|XM_003545055.2|	0.0
A_stenosperma_Nema_HiSeq_L_1000_T_1	1407	***** No hits found *****
A_stenosperma_Nema_HiSeq_L_1001_T_1	1951	PREDICTED: Cicer arietinum amino acid permease 3-like (LOC101489194), transcript variant X2, mRNA	gi|502124023|ref|XM_004498294.1|	0.0
A_stenosperma_Nema_HiSeq_L_1002_T_1	528	Stylosanthes humilis phenylalanine ammonia lyase (PAL17.1) mRNA, complete cds	gi|556423|gb|L36822.1|SSNPAL	0.0
A_stenosperma_Nema_HiSeq_L_1002_T_2	534	Stylosanthes humilis phenylalanine ammonia lyase (PAL17.1) mRNA, complete cds	gi|556423|gb|L36822.1|SSNPAL	0.0
A_stenosperma_Nema_HiSeq_L_1003_T_1	2191	PREDICTED: Cicer arietinum cell wall protein AWA1-like (LOC101496875), transcript variant X2, mRNA	gi|502132154|ref|XM_004501187.1|	0.0
A_stenosperma_Nema_HiSeq_L_1004_T_1	866	***** No hits found *****
A_stenosperma_Nema_HiSeq_L_1005_T_1	1403	Medicago truncatula clone MTYFP_FQ_FR_FS1G-G-11 unknown mRNA	gi|217075287|gb|BT053344.1|	0.0
A_stenosperma_Nema_HiSeq_L_1006_T_1	1236	Phaseolus vulgaris hypothetical protein (PHAVU_009G061600g) mRNA, complete cds	gi|593268933|ref|XM_007136582.1|	0.0
A_stenosperma_Nema_HiSeq_L_1007_T_1	2014	PREDICTED: Glycine max sterol 14-demethylase-like (LOC100810799), transcript variant 1, mRNA	gi|571466030|ref|XM_003528998.2|	0.0
A_stenosperma_Nema_HiSeq_L_1008_T_1	467	Lotus japonicus clone JCVI-FLLj-13I22 unknown mRNA	gi|388522992|gb|BT149764.1|	8e-66
A_stenosperma_Nema_HiSeq_L_1009_T_1	2420	Medicago truncatula Acyltransferase-like protein (MTR_7g083200) mRNA, complete cds	gi|357508294|ref|XM_003624388.1|	0.0
A_stenosperma_Nema_HiSeq_L_1009_T_2	2410	Medicago truncatula Acyltransferase-like protein (MTR_7g083200) mRNA, complete cds	gi|357508294|ref|XM_003624388.1|	0.0
A_stenosperma_Nema_HiSeq_L_1010_T_1	832	***** No hits found *****
A_stenosperma_Nema_HiSeq_L_1010_T_2	293	***** No hits found *****
A_stenosperma_Nema_HiSeq_L_1011_T_1	915	Lotus japonicus clone JCVI-FLLj-5G24 unknown mRNA	gi|388522736|gb|BT149636.1|	0.0
A_stenosperma_Nema_HiSeq_L_1012_T_1	2628	PREDICTED: Glycine max enhancer of mRNA-decapping protein 4-like (LOC100777151), transcript variant X1, mRNA	gi|571518024|ref|XM_003547255.2|	0.0
A_stenosperma_Nema_HiSeq_L_1013_T_1	939	***** No hits found *****
A_stenosperma_Nema_HiSeq_L_1014_T_1	2414	PREDICTED: Glycine max protein TRANSPARENT TESTA 12-like (LOC100783627), mRNA	gi|571545816|ref|XM_003551177.2|	0.0
A_stenosperma_Nema_HiSeq_L_1015_T_1	806	PREDICTED: Glycine max protein SDA1 homolog (LOC100816774), mRNA	gi|571490407|ref|XM_003538535.2|	0.0
A_stenosperma_Nema_HiSeq_L_1016_T_1	1956	PREDICTED: Glycine max UDP-glucose 6-dehydrogenase 1-like (LOC100803962), mRNA	gi|571549346|ref|XM_003552511.2|	0.0
A_stenosperma_Nema_HiSeq_L_1016_T_2	1081	PREDICTED: Glycine max UDP-glucose 6-dehydrogenase 1-like (LOC100803962), mRNA	gi|571549346|ref|XM_003552511.2|	0.0
A_stenosperma_Nema_HiSeq_L_1017_T_1	1764	PREDICTED: Glycine max uncharacterized LOC100777424 (LOC100777424), transcript variant X2, mRNA	gi|571557490|ref|XM_006604355.1|	2e-96
A_stenosperma_Nema_HiSeq_L_1018_T_1	1152	***** No hits found *****
A_stenosperma_Nema_HiSeq_L_1019_T_1	999	PREDICTED: Glycine max uncharacterized LOC100813288 (LOC100813288), transcript variant X1, mRNA	gi|571498622|ref|XM_006594206.1|	0.0
A_stenosperma_Nema_HiSeq_L_1020_T_1	1452	PREDICTED: Glycine max SNARE-interacting protein KEULE-like (LOC100783306), mRNA	gi|571487042|ref|XM_003538559.2|	0.0
A_stenosperma_Nema_HiSeq_L_1021_T_1	980	Arachis hypogaea translationally controlled tumor-like protein mRNA, complete cds	gi|115187478|gb|DQ887077.1|	0.0
A_stenosperma_Nema_HiSeq_L_1022_T_1	989	PREDICTED: Glycine max phosphomevalonate kinase-like (LOC100810373), transcript variant X3, mRNA	gi|571452010|ref|XM_006578853.1|	2e-129
A_stenosperma_Nema_HiSeq_L_1022_T_2	3545	PREDICTED: Glycine max phosphomevalonate kinase-like (LOC100810373), transcript variant X1, mRNA	gi|571452009|ref|XM_003522498.2|	0.0
A_stenosperma_Nema_HiSeq_L_1022_T_3	1798	PREDICTED: Glycine max phosphomevalonate kinase-like (LOC100810373), transcript variant X1, mRNA	gi|571452009|ref|XM_003522498.2|	0.0
A_stenosperma_Nema_HiSeq_L_1023_T_1	1763	PREDICTED: Glycine max phosphoinositide phosphatase SAC3-like (LOC100810079), transcript variant X2, mRNA	gi|571497635|ref|XM_006593905.1|	0.0
A_stenosperma_Nema_HiSeq_L_1024_T_1	2324	PREDICTED: Eucalyptus grandis probable ADP-ribosylation factor GTPase-activating protein AGD6 (LOC104426483), transcript variant X2, mRNA	gi|702499011|ref|XM_010039550.1|	0.0
A_stenosperma_Nema_HiSeq_L_1024_T_2	2232	PREDICTED: Eucalyptus grandis probable ADP-ribosylation factor GTPase-activating protein AGD6 (LOC104426483), transcript variant X2, mRNA	gi|702499011|ref|XM_010039550.1|	0.0
A_stenosperma_Nema_HiSeq_L_1025_T_1	1314	PREDICTED: Glycine max protein IQ-DOMAIN 14-like (LOC100814342), transcript variant X1, mRNA	gi|571567437|ref|XM_003556017.2|	2e-121
A_stenosperma_Nema_HiSeq_L_1026_T_1	2015	Phaseolus vulgaris hypothetical protein (PHAVU_008G193900g) mRNA, complete cds	gi|593489104|ref|XM_007141358.1|	0.0
A_stenosperma_Nema_HiSeq_L_1027_T_1	1255	Arachis hypogaea 60S ribosomal protein L4/L1 mRNA, complete cds	gi|488726168|gb|JX424590.1|	0.0
A_stenosperma_Nema_HiSeq_L_1027_T_2	1539	Arachis hypogaea 60S ribosomal protein L4/L1 mRNA, complete cds	gi|488726168|gb|JX424590.1|	0.0
A_stenosperma_Nema_HiSeq_L_1027_T_3	1255	Arachis hypogaea 60S ribosomal protein L4/L1 mRNA, complete cds	gi|488726168|gb|JX424590.1|	0.0
A_stenosperma_Nema_HiSeq_L_1028_T_1	959	Arachis stenosperma clone AS1RN13D04 microsatellite sequence	gi|70779761|gb|DQ099084.1|	0.0
A_stenosperma_Nema_HiSeq_L_1029_T_1	2095	PREDICTED: Glycine max heat shock cognate 70 kDa protein 2-like (LOC100789485), mRNA	gi|571550069|ref|XM_003552647.2|	0.0
A_stenosperma_Nema_HiSeq_L_1029_T_2	423	Arachis diogoi heat shock protein 70 mRNA, partial cds	gi|168414987|gb|EU331147.1|	0.0
A_stenosperma_Nema_HiSeq_L_1030_T_1	615	***** No hits found *****
A_stenosperma_Nema_HiSeq_L_1030_T_2	103	***** No hits found *****
A_stenosperma_Nema_HiSeq_L_1030_T_3	621	***** No hits found *****
A_stenosperma_Nema_HiSeq_L_1031_T_1	1113	PREDICTED: Glycine max methylesterase 3-like (LOC102663185), mRNA	gi|571437717|ref|XM_006574231.1|	4e-77
A_stenosperma_Nema_HiSeq_L_1031_T_2	794	***** No hits found *****
A_stenosperma_Nema_HiSeq_L_1032_T_1	664	Arachis ipaensis retrotransposon B149_Lulu_non-autonomous-type, complete sequence	gi|572921135|gb|KF729731.1|	5e-94
A_stenosperma_Nema_HiSeq_L_1033_T_1	456	Lotus japonicus genomic DNA, chromosome 3, clone: LjT14J20, TM0388b, complete sequence	gi|189162601|dbj|AP009824.1|	3e-10
A_stenosperma_Nema_HiSeq_L_1033_T_2	467	Lotus japonicus genomic DNA, chromosome 3, clone: LjT14J20, TM0388b, complete sequence	gi|189162601|dbj|AP009824.1|	3e-10
A_stenosperma_Nema_HiSeq_L_1034_T_1	1708	PREDICTED: Glycine max exocyst complex component EXO70B1-like (LOC100818693), mRNA	gi|571536148|ref|XM_003549804.2|	5e-118
A_stenosperma_Nema_HiSeq_L_1035_T_1	701	***** No hits found *****
A_stenosperma_Nema_HiSeq_L_1036_T_1	1538	Glycine max cDNA, clone: GMFL01-20-P13	gi|210143273|dbj|AK286055.1|	0.0
A_stenosperma_Nema_HiSeq_L_1037_T_1	1123	PREDICTED: Glycine max uncharacterized LOC100804019 (LOC100804019), mRNA	gi|571571996|ref|XM_003556919.2|	0.0
A_stenosperma_Nema_HiSeq_L_1038_T_1	1524	Arachis hypogaea cultivar Luhua-14 alpha-carboxyltransferase 1 (accA1) mRNA, complete cds	gi|226425240|gb|FJ227949.1|	0.0
A_stenosperma_Nema_HiSeq_L_1038_T_2	1691	Arachis hypogaea cultivar Luhua-14 alpha-carboxyltransferase 1 (accA1) mRNA, complete cds	gi|226425240|gb|FJ227949.1|	0.0
A_stenosperma_Nema_HiSeq_L_1039_T_1	1525	PREDICTED: Glycine max uncharacterized LOC100797841 (LOC100797841), transcript variant X1, mRNA	gi|571500924|ref|XM_006594661.1|	0.0
A_stenosperma_Nema_HiSeq_L_1040_T_1	767	PREDICTED: Glycine max pleckstrin homology domain-containing family A member 8-like (LOC100806166), mRNA	gi|571460155|ref|XM_003526633.2|	4e-71
A_stenosperma_Nema_HiSeq_L_1040_T_2	107	***** No hits found *****
A_stenosperma_Nema_HiSeq_L_1040_T_3	597	PREDICTED: Glycine max pleckstrin homology domain-containing family A member 8-like (LOC100806166), mRNA	gi|571460155|ref|XM_003526633.2|	2e-73
A_stenosperma_Nema_HiSeq_L_1041_T_1	979	Arachis hypogaea clone 1L41 high mobility group protein 2 mRNA, complete cds	gi|194466164|gb|DQ889548.1|	0.0
A_stenosperma_Nema_HiSeq_L_1041_T_2	979	Arachis hypogaea clone 1L41 high mobility group protein 2 mRNA, complete cds	gi|194466164|gb|DQ889548.1|	0.0
A_stenosperma_Nema_HiSeq_L_1042_T_1	1432	Medicago truncatula clone JCVI-FLMt-22M21 unknown mRNA	gi|388514484|gb|BT145510.1|	1e-48
A_stenosperma_Nema_HiSeq_L_1042_T_2	1360	PREDICTED: Glycine max uncharacterized LOC100788162 (LOC100788162), transcript variant X3, mRNA	gi|571512232|ref|XM_006596484.1|	6e-106
A_stenosperma_Nema_HiSeq_L_1043_T_1	1306	PREDICTED: Glycine max microtubule-associated protein futsch-like (LOC100787239), mRNA	gi|571455484|ref|XM_003524825.2|	0.0
A_stenosperma_Nema_HiSeq_L_1044_T_1	1311	PREDICTED: Glycine max mediator of RNA polymerase II transcription subunit 17-like (LOC100778422), transcript variant X2, mRNA	gi|571535791|ref|XM_006600694.1|	0.0
A_stenosperma_Nema_HiSeq_L_1045_T_1	2116	PREDICTED: Glycine max kinesin-like protein KIF2A-like (LOC100778915), transcript variant X2, mRNA	gi|571467728|ref|XM_006583960.1|	0.0
A_stenosperma_Nema_HiSeq_L_1046_T_1	1038	Lotus japonicus clone JCVI-FLLj-14L6 unknown mRNA	gi|388494503|gb|BT135523.1|	8e-49
A_stenosperma_Nema_HiSeq_L_1047_T_1	686	PREDICTED: Cicer arietinum histone H2A variant 1-like (LOC101489506), mRNA	gi|502115216|ref|XM_004495095.1|	2e-98
A_stenosperma_Nema_HiSeq_L_1048_T_1	1209	PREDICTED: Glycine max phosphatidylinositol 4-kinase alpha 1-like (LOC100777069), transcript variant 1, mRNA	gi|571448683|ref|XM_003522922.2|	0.0
A_stenosperma_Nema_HiSeq_L_1049_T_1	1603	PREDICTED: Glycine max putative GPI-anchored protein PB15E9.01c-like (LOC100787424), transcript variant X2, mRNA	gi|571492028|ref|XM_006592045.1|	2e-155
A_stenosperma_Nema_HiSeq_L_1049_T_2	504	PREDICTED: Glycine max putative GPI-anchored protein PB15E9.01c-like (LOC100787424), transcript variant X2, mRNA	gi|571492028|ref|XM_006592045.1|	8e-101
A_stenosperma_Nema_HiSeq_L_1050_T_1	1326	PREDICTED: Glycine max dnaJ protein homolog (LOC100808604), transcript variant X1, mRNA	gi|571486423|ref|XM_006590270.1|	0.0
A_stenosperma_Nema_HiSeq_L_1051_T_1	697	Lotus japonicus clone JCVI-FLLj-11M16 unknown mRNA	gi|388519596|gb|BT148066.1|	1e-80
A_stenosperma_Nema_HiSeq_L_1052_T_1	1011	PREDICTED: Glycine max cytochrome c oxidase subunit 6b-1-like (LOC100794661), mRNA	gi|571510965|ref|XM_003544761.2|	3e-142
A_stenosperma_Nema_HiSeq_L_1053_T_1	1395	PREDICTED: Glycine max putative ER lumen protein retaining receptor C28H8.4-like (LOC100803652), mRNA	gi|571491767|ref|XM_003540435.2|	0.0
A_stenosperma_Nema_HiSeq_L_1054_T_1	1836	PREDICTED: Cicer arietinum uridylate kinase-like (LOC101495896), mRNA	gi|502139884|ref|XM_004503896.1|	0.0
A_stenosperma_Nema_HiSeq_L_1055_T_1	1481	PREDICTED: Glycine max N-glycosylase/DNA lyase OGG1-like (LOC100789749), mRNA	gi|571460041|ref|XM_006581526.1|	4e-173
A_stenosperma_Nema_HiSeq_L_1057_T_1	451	***** No hits found *****
A_stenosperma_Nema_HiSeq_L_1058_T_1	1528	PREDICTED: Glycine max dolichyl-diphosphooligosaccharide--protein glycosyltransferase 48 kDa subunit-like (LOC100806848), mRNA	gi|571492041|ref|XM_003541024.2|	0.0
A_stenosperma_Nema_HiSeq_L_1059_T_1	647	PREDICTED: Eucalyptus grandis polyubiquitin-like (LOC104445745), misc_RNA	gi|702352129|ref|XR_726060.1|	0.0
A_stenosperma_Nema_HiSeq_L_1059_T_2	245	Arabidopsis lyrata subsp. lyrata hypothetical protein, mRNA	gi|297809842|ref|XM_002872759.1|	6e-79
A_stenosperma_Nema_HiSeq_L_1060_T_1	1764	PREDICTED: Glycine max mitogen-activated protein kinase kinase 4-like (LOC100818488), mRNA	gi|571472638|ref|XM_003531723.2|	0.0
A_stenosperma_Nema_HiSeq_L_1061_T_1	301	***** No hits found *****
A_stenosperma_Nema_HiSeq_L_1062_T_1	1297	PREDICTED: Glycine max uncharacterized LOC100812698 (LOC100812698), transcript variant X1, mRNA	gi|571446100|ref|XM_003521310.2|	2e-160
A_stenosperma_Nema_HiSeq_L_1062_T_2	891	PREDICTED: Populus euphratica serine/arginine-rich splicing factor RS2Z33 (LOC105122061), mRNA	gi|743812390|ref|XM_011020967.1|	9e-28
A_stenosperma_Nema_HiSeq_L_1063_T_1	1794	Lotus japonicus cDNA, clone: LjFL1-063-BE11, HTC	gi|292756607|dbj|AK337465.1|	0.0
A_stenosperma_Nema_HiSeq_L_1064_T_1	1805	PREDICTED: Glycine max serine/threonine-protein phosphatase 6 regulatory subunit 3-B-like (LOC100802276), transcript variant X1, mRNA	gi|571502546|ref|XM_003543410.2|	0.0
A_stenosperma_Nema_HiSeq_L_1065_T_1	2132	PREDICTED: Glycine max phosphoglucomutase, cytoplasmic-like (LOC100802789), mRNA	gi|571456615|ref|XM_006580372.1|	0.0
A_stenosperma_Nema_HiSeq_L_1066_T_1	1424	PREDICTED: Glycine max zinc finger protein GIS2-like (LOC100803820), transcript variant X2, mRNA	gi|571448629|ref|XM_006577845.1|	0.0
A_stenosperma_Nema_HiSeq_L_1067_T_1	1358	PREDICTED: Cicer arietinum GLABRA2 expression modulator-like (LOC101491806), mRNA	gi|502154375|ref|XM_004509620.1|	3e-134
A_stenosperma_Nema_HiSeq_L_1068_T_1	700	Solanum pennellii chromosome ch09, complete genome	gi|663673454|emb|HG975448.1|	1e-80
A_stenosperma_Nema_HiSeq_L_1069_T_1	1665	Lotus japonicus genomic DNA, chromosome 3, clone: LjT02C15, TM0948, complete sequence	gi|189163273|dbj|AP010507.1|	0.0
A_stenosperma_Nema_HiSeq_L_1069_T_2	1665	Lotus japonicus genomic DNA, chromosome 3, clone: LjT02C15, TM0948, complete sequence	gi|189163273|dbj|AP010507.1|	0.0
A_stenosperma_Nema_HiSeq_L_1070_T_1	809	PREDICTED: Glycine max 15 kDa selenoprotein-like (LOC100812667), mRNA	gi|571440020|ref|XM_003518823.2|	3e-126
A_stenosperma_Nema_HiSeq_L_1071_T_1	400	***** No hits found *****
A_stenosperma_Nema_HiSeq_L_1071_T_2	366	***** No hits found *****
A_stenosperma_Nema_HiSeq_L_1072_T_1	1024	Medicago truncatula clone JCVI-FLMt-8K8 unknown mRNA	gi|388500523|gb|BT138533.1|	1e-121
A_stenosperma_Nema_HiSeq_L_1073_T_1	2339	PREDICTED: Glycine max transmembrane 9 superfamily member 4-like (LOC100782426), transcript variant X2, mRNA	gi|571564730|ref|XM_006605598.1|	0.0
A_stenosperma_Nema_HiSeq_L_1074_T_1	1392	PREDICTED: Cicer arietinum caffeic acid 3-O-methyltransferase-like (LOC101511139), mRNA	gi|502136995|ref|XM_004502869.1|	6e-146
A_stenosperma_Nema_HiSeq_L_1075_T_1	1183	PREDICTED: Glycine max uncharacterized LOC100785473 (LOC100785473), transcript variant X3, mRNA	gi|571455713|ref|XM_006580096.1|	0.0
A_stenosperma_Nema_HiSeq_L_1076_T_1	2378	L.luteus mRNA for tRNA-glutamine synthetase	gi|2995454|emb|X91787.1|	0.0
A_stenosperma_Nema_HiSeq_L_1077_T_1	2074	PREDICTED: Glycine max ribosome biogenesis protein BOP1 homolog (LOC100818497), mRNA	gi|571524323|ref|XM_003548591.2|	0.0
A_stenosperma_Nema_HiSeq_L_1078_T_1	3024	PREDICTED: Cicer arietinum arginine decarboxylase-like (LOC101497888), mRNA	gi|502149390|ref|XM_004507452.1|	0.0
A_stenosperma_Nema_HiSeq_L_1079_T_1	632	Glycine max mitochondrial import receptor subunit TOM20-like (LOC100819858), mRNA	gi|402794275|ref|NM_001254098.2|	2e-73
A_stenosperma_Nema_HiSeq_L_1080_T_1	739	Glycine max strain Williams 82 clone GM_WBb0009J16, complete sequence	gi|224922949|gb|AC235185.1|	1e-11
A_stenosperma_Nema_HiSeq_L_1080_T_2	1340	Lotus japonicus clone JCVI-FLLj-12E17 unknown mRNA	gi|388513622|gb|BT145079.1|	4e-118
A_stenosperma_Nema_HiSeq_L_1080_T_3	538	Glycine max mitochondrial import receptor subunit TOM20-like (LOC100819858), mRNA	gi|402794275|ref|NM_001254098.2|	5e-138
A_stenosperma_Nema_HiSeq_L_1081_T_1	805	PREDICTED: Glycine max protein BUD31 homolog 2-like (LOC100814888), transcript variant X1, mRNA	gi|571455652|ref|XM_003524876.2|	2e-163
A_stenosperma_Nema_HiSeq_L_1082_T_1	1793	PREDICTED: Glycine max E3 ubiquitin-protein ligase At1g12760-like (LOC100790497), mRNA	gi|571436450|ref|XM_003517410.2|	0.0
A_stenosperma_Nema_HiSeq_L_1083_T_1	2139	***** No hits found *****
A_stenosperma_Nema_HiSeq_L_1083_T_2	2024	***** No hits found *****
A_stenosperma_Nema_HiSeq_L_1083_T_3	1385	***** No hits found *****
A_stenosperma_Nema_HiSeq_L_1083_T_4	2139	***** No hits found *****
A_stenosperma_Nema_HiSeq_L_1084_T_1	2599	Glycine max gibberellic acid-insensitive mutant protein (GAI) gene, complete cds	gi|214011493|gb|EU857408.1|	0.0
A_stenosperma_Nema_HiSeq_L_1085_T_1	2214	PREDICTED: Glycine max aspartic proteinase-like (LOC100776327), transcript variant X2, mRNA	gi|571483001|ref|XM_006589039.1|	0.0
A_stenosperma_Nema_HiSeq_L_1085_T_2	443	***** No hits found *****
A_stenosperma_Nema_HiSeq_L_1086_T_1	1015	Arachis hypogaea resveratrol synthase 3 and resveratrol synthase (RS3) gene, complete cds, alternatively spliced	gi|7960182|gb|AF227963.1|AF227963	0.0
A_stenosperma_Nema_HiSeq_L_1086_T_2	1015	Arachis hypogaea resveratrol synthase 3 and resveratrol synthase (RS3) gene, complete cds, alternatively spliced	gi|7960182|gb|AF227963.1|AF227963	0.0
A_stenosperma_Nema_HiSeq_L_1087_T_1	823	PREDICTED: Glycine max 21 kDa protein-like (LOC100803842), mRNA	gi|571456623|ref|XM_003525192.2|	1e-125
A_stenosperma_Nema_HiSeq_L_1088_T_1	1304	PREDICTED: Glycine max guanylate-binding protein 4-like (LOC100776326), transcript variant X2, mRNA	gi|571440095|ref|XM_006574983.1|	0.0
A_stenosperma_Nema_HiSeq_L_1088_T_2	1280	PREDICTED: Cicer arietinum guanylate-binding protein 4-like (LOC101501883), mRNA	gi|502109816|ref|XM_004493677.1|	2e-126
A_stenosperma_Nema_HiSeq_L_1089_T_1	1512	***** No hits found *****
A_stenosperma_Nema_HiSeq_L_1090_T_1	1605	Glycine max WD repeat-containing protein 89 homolog (LOC100794786), mRNA	gi|403044132|ref|NM_001255603.2|	0.0
A_stenosperma_Nema_HiSeq_L_1091_T_1	1552	PREDICTED: Glycine max coatomer subunit gamma-2-like (LOC100789362), mRNA	gi|571492021|ref|XM_003541008.2|	0.0
A_stenosperma_Nema_HiSeq_L_1092_T_1	637	PREDICTED: Cicer arietinum uncharacterized LOC101497563 (LOC101497563), mRNA	gi|502087195|ref|XM_004488401.1|	2e-103
A_stenosperma_Nema_HiSeq_L_1093_T_1	792	Phaseolus vulgaris hypothetical protein (PHAVU_010G153700g) mRNA, complete cds	gi|593267107|ref|XM_007135670.1|	8e-98
A_stenosperma_Nema_HiSeq_L_1094_T_1	974	Glycine max uncharacterized LOC100305631 (LOC100305631), mRNA	gi|351721759|ref|NM_001251315.1|	2e-174
A_stenosperma_Nema_HiSeq_L_1095_T_1	1245	PREDICTED: Cicer arietinum uncharacterized LOC101510688 (LOC101510688), transcript variant X1, mRNA	gi|502115507|ref|XM_004495164.1|	0.0
A_stenosperma_Nema_HiSeq_L_1096_T_1	2040	PREDICTED: Beta vulgaris subsp. vulgaris UBP1-associated protein 2A-like (LOC104889672), transcript variant X2, mRNA	gi|731324951|ref|XM_010674947.1|	3e-26
A_stenosperma_Nema_HiSeq_L_1096_T_2	2122	Medicago truncatula clone mth2-10g3, complete sequence	gi|166064102|gb|AC130803.61|	1e-49
A_stenosperma_Nema_HiSeq_L_1097_T_1	1602	PREDICTED: Cicer arietinum probable protein phosphatase 2C 39-like (LOC101497012), mRNA	gi|502155317|ref|XM_004509974.1|	0.0
A_stenosperma_Nema_HiSeq_L_1098_T_1	676	***** No hits found *****
A_stenosperma_Nema_HiSeq_L_1099_T_1	1213	Arachis hypogaea clone 1W24 epoxide hydrolase mRNA, partial cds	gi|194466106|gb|DQ889519.1|	0.0
A_stenosperma_Nema_HiSeq_L_1100_T_1	1822	PREDICTED: Glycine max RING finger and CHY zinc finger domain-containing protein 1-like (LOC100783915), transcript variant X1, mRNA	gi|571509451|ref|XM_003544581.2|	0.0
A_stenosperma_Nema_HiSeq_L_1101_T_2	110	Uncultured eukaryote partial 18S rRNA gene, clone SIGY1464_N9D4_18S_E	gi|697251826|emb|LN588148.1|	5e-41
A_stenosperma_Nema_HiSeq_L_1102_T_1	122	Agathis alba 26S large subunit ribosomal RNA gene, partial sequence	gi|162423553|gb|EU165000.1|	1e-48
A_stenosperma_Nema_HiSeq_L_1102_T_2	100	Agathis alba 26S large subunit ribosomal RNA gene, partial sequence	gi|162423553|gb|EU165000.1|	2e-39
A_stenosperma_Nema_HiSeq_L_1103_T_1	1881	PREDICTED: Glycine max ubiquitin receptor RAD23c-like (LOC100814162), transcript variant 1, mRNA	gi|571566357|ref|XM_003555847.2|	0.0
A_stenosperma_Nema_HiSeq_L_1104_T_1	972	Glycine max cDNA, clone: GMFL01-15-E20	gi|210142941|dbj|AK285723.1|	4e-101
A_stenosperma_Nema_HiSeq_L_1105_T_1	2212	PREDICTED: Glycine max YTH domain family protein 1-like (LOC100807919), mRNA	gi|571455876|ref|XM_006580153.1|	0.0
A_stenosperma_Nema_HiSeq_L_1105_T_2	2203	PREDICTED: Glycine max YTH domain family protein 1-like (LOC100807919), mRNA	gi|571455876|ref|XM_006580153.1|	0.0
A_stenosperma_Nema_HiSeq_L_1106_T_1	1036	***** No hits found *****
A_stenosperma_Nema_HiSeq_L_1107_T_1	263	Uncultured eukaryote clone F5K2Q4C04I51PC 28S ribosomal RNA gene, partial sequence	gi|291263585|gb|GU928687.1|	3e-52
A_stenosperma_Nema_HiSeq_L_1108_T_1	2437	PREDICTED: Glycine max phospholipase A1-Ibeta2, chloroplastic-like (LOC100819994), mRNA	gi|571487158|ref|XM_003538999.2|	2e-178
A_stenosperma_Nema_HiSeq_L_1109_T_1	963	Arachis hypogaea phosphoenolpyruvate carboxylase (PEPC) mRNA, complete cds	gi|166714352|gb|EU391629.1|	0.0
A_stenosperma_Nema_HiSeq_L_1109_T_2	2010	Arachis hypogaea phosphoenolpyruvate carboxylase (PEPC) mRNA, complete cds	gi|166714352|gb|EU391629.1|	0.0
A_stenosperma_Nema_HiSeq_L_1109_T_3	2928	Arachis hypogaea phosphoenolpyruvate carboxylase (PEPC) mRNA, complete cds	gi|166714352|gb|EU391629.1|	0.0
A_stenosperma_Nema_HiSeq_L_1109_T_4	947	Arachis hypogaea phosphoenolpyruvate carboxylase (PEPC) mRNA, complete cds	gi|166714352|gb|EU391629.1|	0.0
A_stenosperma_Nema_HiSeq_L_1110_T_1	561	***** No hits found *****
A_stenosperma_Nema_HiSeq_L_1111_T_1	1277	PREDICTED: Glycine max intersectin-2-like (LOC100820088), mRNA	gi|571471042|ref|XM_003531226.2|	0.0
A_stenosperma_Nema_HiSeq_L_1112_T_1	332	***** No hits found *****
A_stenosperma_Nema_HiSeq_L_1112_T_2	332	***** No hits found *****
A_stenosperma_Nema_HiSeq_L_1112_T_3	1322	***** No hits found *****
A_stenosperma_Nema_HiSeq_L_1112_T_4	1589	PREDICTED: Citrus sinensis patatin-3-Kuras 1-like (LOC102618854), mRNA	gi|568869901|ref|XM_006488090.1|	1e-24
A_stenosperma_Nema_HiSeq_L_1112_T_5	1008	***** No hits found *****
A_stenosperma_Nema_HiSeq_L_1112_T_6	1818	PREDICTED: Phoenix dactylifera patatin-like protein 2 (LOC103712533), mRNA	gi|672149956|ref|XM_008799084.1|	7e-27
A_stenosperma_Nema_HiSeq_L_1112_T_7	1818	PREDICTED: Phoenix dactylifera patatin-like protein 2 (LOC103712533), mRNA	gi|672149956|ref|XM_008799084.1|	7e-27
A_stenosperma_Nema_HiSeq_L_1112_T_8	1506	PREDICTED: Citrus sinensis patatin-3-Kuras 1-like (LOC102618854), mRNA	gi|568869901|ref|XM_006488090.1|	1e-24
A_stenosperma_Nema_HiSeq_L_1112_T_9	1506	PREDICTED: Citrus sinensis patatin-3-Kuras 1-like (LOC102618854), mRNA	gi|568869901|ref|XM_006488090.1|	1e-24
A_stenosperma_Nema_HiSeq_L_1113_T_1	606	PREDICTED: Cicer arietinum ubiquitin-60S ribosomal protein L40-like (LOC101496952), mRNA	gi|502172905|ref|XM_004515158.1|	3e-135
A_stenosperma_Nema_HiSeq_L_1114_T_1	1366	PREDICTED: Glycine max probable methyltransferase PMT13-like (LOC100812418), mRNA	gi|571465363|ref|XM_003528833.2|	0.0
A_stenosperma_Nema_HiSeq_L_1115_T_1	2325	Lotus japonicus strain MG-20 mitochondrion, complete genome	gi|387812449|gb|JN872551.2|	0.0
A_stenosperma_Nema_HiSeq_L_1116_T_1	832	***** No hits found *****
A_stenosperma_Nema_HiSeq_L_1117_T_1	1220	PREDICTED: Glycine max uncharacterized LOC100813911 (LOC100813911), mRNA	gi|571478397|ref|XM_003534183.2|	8e-159
A_stenosperma_Nema_HiSeq_L_1118_T_1	1011	***** No hits found *****
A_stenosperma_Nema_HiSeq_L_1119_T_1	2368	Arachis diogoi putative LysM receptor kinase mRNA, partial cds	gi|165935742|gb|EU310412.1|	0.0
A_stenosperma_Nema_HiSeq_L_1120_T_1	1707	PREDICTED: Cicer arietinum F-box protein SKIP14-like (LOC101504517), mRNA	gi|502141203|ref|XM_004504427.1|	0.0
A_stenosperma_Nema_HiSeq_L_1121_T_1	780	***** No hits found *****
A_stenosperma_Nema_HiSeq_L_1122_T_1	247	Escherichia coli strain CI5, complete genome	gi|806957753|gb|CP011018.1|	4e-125
A_stenosperma_Nema_HiSeq_L_1123_T_1	720	PREDICTED: Glycine max transcription initiation factor IIA large subunit-like (LOC100820439), mRNA	gi|571515510|ref|XM_003546958.2|	1e-125
A_stenosperma_Nema_HiSeq_L_1124_T_1	1141	Glycine max uncharacterized LOC100526989 (LOC100526989), mRNA	gi|351721000|ref|NM_001250010.1|	1e-146
A_stenosperma_Nema_HiSeq_L_1125_T_1	1521	PREDICTED: Elaeis guineensis GDSL esterase/lipase At3g26430-like (LOC105051556), mRNA	gi|743815508|ref|XM_010932057.1|	0.0001
A_stenosperma_Nema_HiSeq_L_1126_T_1	874	PREDICTED: Cicer arietinum ubiquitin-NEDD8-like protein RUB1-like (LOC101494919), mRNA	gi|502144893|ref|XM_004505728.1|	3e-167
A_stenosperma_Nema_HiSeq_L_1126_T_2	913	PREDICTED: Cicer arietinum ubiquitin-NEDD8-like protein RUB1-like (LOC101494919), mRNA	gi|502144893|ref|XM_004505728.1|	4e-161
A_stenosperma_Nema_HiSeq_L_1126_T_3	881	PREDICTED: Cicer arietinum ubiquitin-NEDD8-like protein RUB1-like (LOC101494919), mRNA	gi|502144893|ref|XM_004505728.1|	2e-159
A_stenosperma_Nema_HiSeq_L_1127_T_1	1762	PREDICTED: Glycine max cytochrome P450 716B2-like (LOC100808690), mRNA	gi|571471115|ref|XM_003532742.2|	0.0
A_stenosperma_Nema_HiSeq_L_1128_T_1	546	Arachis hypogaea thioredoxin fold mRNA, complete cds	gi|115187463|gb|DQ887076.1|	0.0
A_stenosperma_Nema_HiSeq_L_1129_T_1	145	Croomia japonica bio-material K:7640 18S ribosomal RNA gene, partial sequence	gi|693487573|gb|KM103396.1|	6e-67
A_stenosperma_Nema_HiSeq_L_1129_T_2	100	Croomia japonica bio-material K:7640 18S ribosomal RNA gene, partial sequence	gi|693487573|gb|KM103396.1|	1e-36
A_stenosperma_Nema_HiSeq_L_1130_T_1	1237	PREDICTED: Cicer arietinum protein cereblon-like (LOC101501181), mRNA	gi|502124282|ref|XM_004498403.1|	0.0
A_stenosperma_Nema_HiSeq_L_1131_T_1	947	PREDICTED: Solanum tuberosum copper transport protein CCH-like (LOC102597804), mRNA	gi|565391473|ref|XM_006361385.1|	6e-35
A_stenosperma_Nema_HiSeq_L_1131_T_2	476	***** No hits found *****
A_stenosperma_Nema_HiSeq_L_1132_T_1	2234	PREDICTED: Glycine max U-box domain-containing protein 44-like (LOC100815928), transcript variant X2, mRNA	gi|571448712|ref|XM_006577868.1|	0.0
A_stenosperma_Nema_HiSeq_L_1133_T_1	1466	PREDICTED: Glycine max glycine-rich RNA-binding protein 3, mitochondrial-like (LOC100809519), transcript variant X1, mRNA	gi|571566291|ref|XM_003555838.2|	0.0
A_stenosperma_Nema_HiSeq_L_1134_T_1	157	Arachis hypogaea mRNA for stilbene synthase, complete cds	gi|5002495|dbj|AB027606.1|	1e-63
A_stenosperma_Nema_HiSeq_L_1134_T_2	542	A.hypogaea resveratrol synthase gene (clone pGSG11)	gi|15993|emb|X62299.1|	3e-135
A_stenosperma_Nema_HiSeq_L_1135_T_1	855	PREDICTED: Malus x domestica pleckstrin homology domain-containing protein 1-like (LOC103447414), mRNA	gi|657985449|ref|XM_008386602.1|	2e-64
A_stenosperma_Nema_HiSeq_L_1136_T_1	2788	Lotus japonicus clone JCVI-FLLj-23E5 unknown mRNA	gi|388496861|gb|BT136702.1|	0.0
A_stenosperma_Nema_HiSeq_L_1137_T_1	1861	PREDICTED: Cicer arietinum probable linoleate 9S-lipoxygenase 5-like (LOC101502735), mRNA	gi|502113319|ref|XM_004494555.1|	0.0
A_stenosperma_Nema_HiSeq_L_1138_T_1	795	Glycine max uncharacterized LOC100306434 (LOC100306434), mRNA	gi|402766740|ref|NM_001248053.2|	6e-79
A_stenosperma_Nema_HiSeq_L_1139_T_1	1347	PREDICTED: Glycine max WAT1-related protein At4g19185-like (LOC100787738), mRNA	gi|571487841|ref|XM_003538877.2|	1e-87
A_stenosperma_Nema_HiSeq_L_1140_T_1	1970	Glycine max cDNA, clone: GMFL01-01-B11	gi|210145036|dbj|AK243727.1|	0.0
A_stenosperma_Nema_HiSeq_L_1141_T_1	1159	***** No hits found *****
A_stenosperma_Nema_HiSeq_L_1142_T_1	788	Phaseolus vulgaris hypothetical protein (PHAVU_003G255400g) mRNA, complete cds	gi|593786050|ref|XM_007156004.1|	1e-30
A_stenosperma_Nema_HiSeq_L_1143_T_1	2229	PREDICTED: Cicer arietinum siroheme synthase 2-like (LOC101512457), transcript variant X1, mRNA	gi|502152961|ref|XM_004509114.1|	0.0
A_stenosperma_Nema_HiSeq_L_1144_T_1	524	Lotus japonicus genomic DNA, clone: LjB16I02, BM1852, complete sequence	gi|189162411|dbj|AP009634.1|	1e-68
A_stenosperma_Nema_HiSeq_L_1145_T_1	2631	PREDICTED: Glycine max vacuolar-sorting receptor 1-like (LOC100806422), transcript variant 1, mRNA	gi|571479636|ref|XM_003534590.2|	0.0
A_stenosperma_Nema_HiSeq_L_1146_T_1	618	Arachis hypogaea resveratrol synthesis gene for putative resveratrol synthesis, isolated from root	gi|313573585|emb|FM955393.1|	6e-133
A_stenosperma_Nema_HiSeq_L_1147_T_1	839	***** No hits found *****
A_stenosperma_Nema_HiSeq_L_1148_T_1	305	***** No hits found *****
A_stenosperma_Nema_HiSeq_L_1149_T_1	669	PREDICTED: Malus x domestica NADH dehydrogenase [ubiquinone] 1 beta subcomplex subunit 10-B-like (LOC103455496), mRNA	gi|658001675|ref|XM_008395084.1|	1e-75
A_stenosperma_Nema_HiSeq_L_1150_T_1	1637	PREDICTED: Glycine max uncharacterized LOC100808011 (LOC100808011), transcript variant X2, mRNA	gi|571436540|ref|XM_006573733.1|	0.0
A_stenosperma_Nema_HiSeq_L_1151_T_1	1205	Phaseolus vulgaris hypothetical protein (PHAVU_001G087100g) mRNA, complete cds	gi|593797223|ref|XM_007161588.1|	8e-164
A_stenosperma_Nema_HiSeq_L_1152_T_1	1930	PREDICTED: Glycine max pyrophosphate--fructose 6-phosphate 1-phosphotransferase subunit beta-like (LOC100797925), mRNA	gi|571475762|ref|XM_003534656.2|	0.0
A_stenosperma_Nema_HiSeq_L_1153_T_1	1004	Glycine max tropinone reductase homolog (LOC100819646), mRNA	gi|403043937|ref|NM_001255721.2|	0.0
A_stenosperma_Nema_HiSeq_L_1154_T_1	2565	PREDICTED: Glycine max ATP-dependent zinc metalloprotease FTSH, chloroplastic-like (LOC100803824), mRNA	gi|571448767|ref|XM_003523138.2|	0.0
A_stenosperma_Nema_HiSeq_L_1155_T_1	2319	PREDICTED: Glycine max mucin-19-like (LOC100796021), transcript variant X3, mRNA	gi|571553449|ref|XM_006603770.1|	0.0
A_stenosperma_Nema_HiSeq_L_1156_T_1	1745	Arachis hypogaea putative MYB-related protein 12 (MYB12) gene, complete cds	gi|563425569|gb|KF208666.1|	0.0
A_stenosperma_Nema_HiSeq_L_1157_T_1	1773	Citrus clementina hypothetical protein (CICLE_v10005479mg) mRNA, complete cds	gi|567857237|ref|XM_006421239.1|	0.0
A_stenosperma_Nema_HiSeq_L_1157_T_2	866	PREDICTED: Cicer arietinum transcription initiation factor IIB-like (LOC101506088), mRNA	gi|502180979|ref|XM_004516674.1|	9e-53
A_stenosperma_Nema_HiSeq_L_1157_T_3	1007	Phaseolus vulgaris hypothetical protein (PHAVU_007G251400g) mRNA, complete cds	gi|593689977|ref|XM_007145528.1|	1e-102
A_stenosperma_Nema_HiSeq_L_1157_T_4	1681	Phaseolus vulgaris hypothetical protein (PHAVU_007G251400g) mRNA, complete cds	gi|593689977|ref|XM_007145528.1|	0.0
A_stenosperma_Nema_HiSeq_L_1158_T_1	1363	PREDICTED: Glycine max triosephosphate isomerase, cytosolic-like (LOC100796274), mRNA	gi|571515574|ref|XM_003547286.2|	0.0
A_stenosperma_Nema_HiSeq_L_1159_T_1	768	PREDICTED: Cicer arietinum S-norcoclaurine synthase-like (LOC101513514), mRNA	gi|502144137|ref|XM_004505533.1|	4e-95
A_stenosperma_Nema_HiSeq_L_1159_T_2	588	PREDICTED: Cicer arietinum S-norcoclaurine synthase-like (LOC101513514), mRNA	gi|502144137|ref|XM_004505533.1|	2e-62
A_stenosperma_Nema_HiSeq_L_1160_T_1	1081	PREDICTED: Cicer arietinum serine/threonine-protein kinase ppk4-like (LOC101502515), mRNA	gi|502161784|ref|XM_004512226.1|	0.0
A_stenosperma_Nema_HiSeq_L_1161_T_1	559	***** No hits found *****
A_stenosperma_Nema_HiSeq_L_1161_T_2	109	***** No hits found *****
A_stenosperma_Nema_HiSeq_L_1162_T_1	1551	Lotus japonicus clone JCVI-FLLj-3A22 unknown mRNA	gi|388500315|gb|BT138429.1|	0.0
A_stenosperma_Nema_HiSeq_L_1163_T_1	2004	PREDICTED: Glycine max cullin-4-like (LOC100805491), mRNA	gi|571517315|ref|XM_003546035.2|	0.0
A_stenosperma_Nema_HiSeq_L_1164_T_1	1406	PREDICTED: Glycine max uncharacterized LOC100786500 (LOC100786500), mRNA	gi|571569447|ref|XM_003555477.2|	0.0
A_stenosperma_Nema_HiSeq_L_1165_T_1	1706	Glycine max son of sevenless homolog 1 (Drosophila) (SOS1), mRNA	gi|384368001|ref|NM_001258010.1|	0.0
A_stenosperma_Nema_HiSeq_L_1166_T_1	1467	PREDICTED: Cicer arietinum NAC domain-containing protein 21/22-like (LOC101504217), mRNA	gi|502089207|ref|XM_004488786.1|	0.0
A_stenosperma_Nema_HiSeq_L_1167_T_1	1263	PREDICTED: Glycine max vesicle-associated membrane protein 727-like (LOC100777402), transcript variant X3, mRNA	gi|571484987|ref|XM_006589650.1|	0.0
A_stenosperma_Nema_HiSeq_L_1168_T_1	1865	PREDICTED: Cicer arietinum casein kinase I isoform delta-like (LOC101489479), mRNA	gi|502156301|ref|XM_004510349.1|	0.0
A_stenosperma_Nema_HiSeq_L_1168_T_2	1824	PREDICTED: Glycine max casein kinase I isoform delta-like (LOC100819017), transcript variant X1, mRNA	gi|571472113|ref|XM_006585439.1|	0.0
A_stenosperma_Nema_HiSeq_L_1169_T_1	247	PREDICTED: Cicer arietinum uncharacterized LOC101497275 (LOC101497275), transcript variant X2, mRNA	gi|502112972|ref|XM_004494445.1|	5e-80
A_stenosperma_Nema_HiSeq_L_1170_T_1	2152	Lotus japonicus clone JCVI-FLLj-23I15 unknown mRNA	gi|388491497|gb|BT134020.1|	1e-179
A_stenosperma_Nema_HiSeq_L_1171_T_1	1165	Glycine max uncharacterized LOC100499822 (LOC100499822), mRNA	gi|402745930|ref|NM_001249558.2|	0.0
A_stenosperma_Nema_HiSeq_L_1172_T_1	2453	PREDICTED: Glycine max callose synthase 2-like (LOC100778380), transcript variant X2, mRNA	gi|571521965|ref|XM_006598181.1|	0.0
A_stenosperma_Nema_HiSeq_L_1173_T_1	539	Populus trichocarpa hypothetical protein (POPTR_0009s11770g) mRNA, complete cds	gi|566187521|ref|XM_002313768.2|	0.0004
A_stenosperma_Nema_HiSeq_L_1173_T_2	773	Populus trichocarpa hypothetical protein (POPTR_0009s11770g) mRNA, complete cds	gi|566187521|ref|XM_002313768.2|	0.0007
A_stenosperma_Nema_HiSeq_L_1174_T_1	565	***** No hits found *****
A_stenosperma_Nema_HiSeq_L_1175_T_1	866	PREDICTED: Glycine max THO complex subunit 4-like (LOC100820344), transcript variant X1, mRNA	gi|571489876|ref|XM_003537398.2|	1e-115
A_stenosperma_Nema_HiSeq_L_1175_T_2	942	PREDICTED: Glycine max THO complex subunit 4-like (LOC100820344), transcript variant X2, mRNA	gi|571489877|ref|XM_006591267.1|	4e-136
A_stenosperma_Nema_HiSeq_L_1175_T_3	1552	PREDICTED: Glycine max THO complex subunit 4-like (LOC100801491), transcript variant X1, mRNA	gi|571542938|ref|XM_003552984.2|	0.0
A_stenosperma_Nema_HiSeq_L_1176_T_1	720	***** No hits found *****
A_stenosperma_Nema_HiSeq_L_1177_T_1	1025	Glycine max thiamin biosynthetic enzyme (SC-03), mRNA	gi|351725080|ref|NM_001249895.1|	0.0
A_stenosperma_Nema_HiSeq_L_1178_T_1	1939	Medicago truncatula Glucan endo-1,3-beta-glucosidase (MTR_4g069940) mRNA, complete cds	gi|357473220|ref|XM_003606847.1|	0.0
A_stenosperma_Nema_HiSeq_L_1179_T_1	1576	PREDICTED: Glycine max uncharacterized LOC100780877 (LOC100780877), transcript variant X2, mRNA	gi|571520964|ref|XM_006598026.1|	0.0
A_stenosperma_Nema_HiSeq_L_1180_T_1	349	Phaseolus vulgaris hypothetical protein (PHAVU_011G065000g) mRNA, complete cds	gi|593169512|ref|XM_007132014.1|	2e-75
A_stenosperma_Nema_HiSeq_L_1181_T_1	2291	PREDICTED: Glycine max SNF1-related protein kinase catalytic subunit alpha KIN10-like (LOC100796687), transcript variant X1, mRNA	gi|571549287|ref|XM_003552497.2|	0.0
A_stenosperma_Nema_HiSeq_L_1182_T_1	1642	PREDICTED: Glycine max UDP-D-apiose/UDP-D-xylose synthase 2-like (LOC100792879), mRNA	gi|571494047|ref|XM_003540165.2|	0.0
A_stenosperma_Nema_HiSeq_L_1183_T_1	1964	PREDICTED: Glycine max 70 kDa peptidyl-prolyl isomerase-like (LOC100794411), mRNA	gi|571444874|ref|XM_003520942.2|	0.0
A_stenosperma_Nema_HiSeq_L_1184_T_1	2044	Phaseolus vulgaris hypothetical protein (PHAVU_003G052000g) mRNA, complete cds	gi|593781184|ref|XM_007153571.1|	3e-115
A_stenosperma_Nema_HiSeq_L_1184_T_2	2044	Phaseolus vulgaris hypothetical protein (PHAVU_003G052000g) mRNA, complete cds	gi|593781184|ref|XM_007153571.1|	7e-112
A_stenosperma_Nema_HiSeq_L_1184_T_3	2105	Phaseolus vulgaris hypothetical protein (PHAVU_003G052000g) mRNA, complete cds	gi|593781184|ref|XM_007153571.1|	3e-110
A_stenosperma_Nema_HiSeq_L_1184_T_4	2044	Phaseolus vulgaris hypothetical protein (PHAVU_003G052000g) mRNA, complete cds	gi|593781184|ref|XM_007153571.1|	7e-112
A_stenosperma_Nema_HiSeq_L_1185_T_1	1539	PREDICTED: Glycine max uncharacterized LOC100780551 (LOC100780551), mRNA	gi|571534983|ref|XM_003549568.2|	3e-179
A_stenosperma_Nema_HiSeq_L_1186_T_1	986	Lotus japonicus cDNA, clone: LjFL1-031-BB11, HTC	gi|292744476|dbj|AK336872.1|	3e-147
A_stenosperma_Nema_HiSeq_L_1187_T_1	2079	Arachis hypogaea natural resistance-associated macrophage protein 1 (NRAMP1) mRNA, complete cds	gi|402233825|gb|JQ581595.1|	0.0
A_stenosperma_Nema_HiSeq_L_1188_T_1	799	PREDICTED: Cicer arietinum methyl-CpG-binding domain-containing protein 4-like (LOC101504905), mRNA	gi|502118025|ref|XM_004496007.1|	2e-113
A_stenosperma_Nema_HiSeq_L_1188_T_2	799	PREDICTED: Cicer arietinum methyl-CpG-binding domain-containing protein 4-like (LOC101504905), mRNA	gi|502118025|ref|XM_004496007.1|	5e-110
A_stenosperma_Nema_HiSeq_L_1189_T_1	1832	PREDICTED: Glycine max type I inositol 1,4,5-trisphosphate 5-phosphatase CVP2-like (LOC100777569), transcript variant X3, mRNA	gi|571558226|ref|XM_006604474.1|	0.0
A_stenosperma_Nema_HiSeq_L_1190_T_1	502	PREDICTED: Fragaria vesca subsp. vesca acetolactate synthase 2, chloroplastic (LOC101292251), mRNA	gi|764629162|ref|XM_004307096.2|	7e-131
A_stenosperma_Nema_HiSeq_L_1191_T_1	1095	Lotus japonicus clone JCVI-FLLj-14I8 unknown mRNA	gi|388498915|gb|BT137729.1|	3e-167
A_stenosperma_Nema_HiSeq_L_1192_T_1	688	Cyprinus carpio genome assembly common carp genome ,scaffold LG39	gi|685042183|emb|LN590708.1|	0.008
A_stenosperma_Nema_HiSeq_L_1193_T_1	1102	PREDICTED: Glycine max multiple myeloma tumor-associated protein 2 homolog (LOC100787874), mRNA	gi|571439645|ref|XM_003518695.2|	0.0
A_stenosperma_Nema_HiSeq_L_1194_T_1	294	Escherichia coli strain CI5, complete genome	gi|806957753|gb|CP011018.1|	4e-151
A_stenosperma_Nema_HiSeq_L_1195_T_1	689	***** No hits found *****
A_stenosperma_Nema_HiSeq_L_1195_T_2	694	***** No hits found *****
A_stenosperma_Nema_HiSeq_L_1196_T_1	262	Escherichia coli K-12 genome assembly EcoliK12AG100, chromosome : I	gi|802133627|emb|LN832404.1|	2e-133
A_stenosperma_Nema_HiSeq_L_1197_T_1	1954	Glycine max cDNA, clone: GMFL01-17-F15	gi|210143059|dbj|AK285841.1|	6e-38
A_stenosperma_Nema_HiSeq_L_1198_T_1	1160	***** No hits found *****
A_stenosperma_Nema_HiSeq_L_1198_T_2	1047	***** No hits found *****
A_stenosperma_Nema_HiSeq_L_1199_T_1	1392	Lotus japonicus clone JCVI-FLLj-22J23 unknown mRNA	gi|388506503|gb|BT141524.1|	0.0
A_stenosperma_Nema_HiSeq_L_1199_T_2	1202	PREDICTED: Glycine max aldose 1-epimerase-like (LOC100779602), mRNA	gi|571496648|ref|XM_003543702.2|	0.0
A_stenosperma_Nema_HiSeq_L_1200_T_1	2444	PREDICTED: Glycine max uncharacterized LOC100810300 (LOC100810300), transcript variant X2, mRNA	gi|571433720|ref|XM_006572922.1|	0.0
A_stenosperma_Nema_HiSeq_L_1200_T_2	2381	PREDICTED: Glycine max uncharacterized LOC100810300 (LOC100810300), transcript variant X2, mRNA	gi|571433720|ref|XM_006572922.1|	0.0
A_stenosperma_Nema_HiSeq_L_1201_T_1	2027	Phaseolus vulgaris hypothetical protein (PHAVU_002G122200g) mRNA, complete cds	gi|593790077|ref|XM_007158016.1|	0.0
A_stenosperma_Nema_HiSeq_L_1202_T_1	1871	Prunus persica hypothetical protein (PRUPE_ppa026090mg) mRNA, complete cds	gi|595845157|ref|XM_007208813.1|	3e-135
A_stenosperma_Nema_HiSeq_L_1203_T_1	1036	PREDICTED: Glycine max uncharacterized LOC100305753 (LOC100305753), transcript variant X1, mRNA	gi|571433203|ref|XM_006572730.1|	0.0
A_stenosperma_Nema_HiSeq_L_1204_T_1	1751	PREDICTED: Brassica rapa ethylene-responsive transcription factor 3 (LOC103871331), mRNA	gi|685314444|ref|XM_009149571.1|	2e-21
A_stenosperma_Nema_HiSeq_L_1204_T_2	383	***** No hits found *****
A_stenosperma_Nema_HiSeq_L_1205_T_1	2050	PREDICTED: Glycine max aldehyde dehydrogenase family 2 member B4, mitochondrial-like (LOC100788570), misc_RNA	gi|571535067|ref|XR_419045.1|	0.0
A_stenosperma_Nema_HiSeq_L_1206_T_1	1141	Lotus japonicus clone JCVI-FLLj-23G19 unknown mRNA	gi|388496423|gb|BT136483.1|	3e-63
A_stenosperma_Nema_HiSeq_L_1207_T_1	1684	PREDICTED: Glycine max uncharacterized LOC100780664 (LOC100780664), transcript variant X1, mRNA	gi|571500057|ref|XM_006594514.1|	0.0
A_stenosperma_Nema_HiSeq_L_1208_T_1	1742	Glycine max 3-ketoacyl-CoA thiolase 2, peroxisomal-like (LOC100789930), mRNA	gi|403043665|ref|NM_001255639.2|	0.0
A_stenosperma_Nema_HiSeq_L_1209_T_1	2187	PREDICTED: Glycine max AP-4 complex subunit epsilon-like (LOC100819573), partial mRNA	gi|571435493|ref|XM_006573435.1|	0.0
A_stenosperma_Nema_HiSeq_L_1210_T_1	503	PREDICTED: Glycine max ethylene-responsive transcription factor ERF109-like (LOC100820426), mRNA	gi|571468713|ref|XM_003529348.2|	2e-41
A_stenosperma_Nema_HiSeq_L_1211_T_1	1538	PREDICTED: Glycine max strictosidine synthase 1-like (LOC100815025), mRNA	gi|571556897|ref|XM_003554091.2|	0.0
A_stenosperma_Nema_HiSeq_L_1212_T_1	1527	Medicago truncatula Peroxidase (MTR_2g088770) mRNA, complete cds	gi|357453490|ref|XM_003596975.1|	0.0
A_stenosperma_Nema_HiSeq_L_1213_T_1	2077	PREDICTED: Glycine max probable nucleoredoxin 1-like (LOC100809224), transcript variant X3, misc_RNA	gi|571473529|ref|XR_415694.1|	0.0
A_stenosperma_Nema_HiSeq_L_1214_T_1	1796	PREDICTED: Cicer arietinum mannose-1-phosphate guanylyltransferase 1-like (LOC101504009), mRNA	gi|502097079|ref|XM_004490849.1|	0.0
A_stenosperma_Nema_HiSeq_L_1215_T_1	1115	PREDICTED: Glycine max methylecgonone reductase-like (LOC100787305), transcript variant X1, mRNA	gi|571530424|ref|XM_003548279.2|	0.0
A_stenosperma_Nema_HiSeq_L_1216_T_1	1611	PREDICTED: Glycine max protein kinase (LOC100305440), transcript variant X1, mRNA	gi|571541271|ref|XM_006601657.1|	0.0
A_stenosperma_Nema_HiSeq_L_1217_T_1	1967	PREDICTED: Cicer arietinum probable acyl-activating enzyme 1, peroxisomal-like (LOC101498466), transcript variant X2, misc_RNA	gi|502159684|ref|XR_190256.1|	0.0
A_stenosperma_Nema_HiSeq_L_1218_T_1	2444	Lotus japonicus clone JCVI-FLLj-16M11 unknown mRNA	gi|388492489|gb|BT134516.1|	2e-77
A_stenosperma_Nema_HiSeq_L_1218_T_2	1632	Medicago truncatula clone mth2-16c13, complete sequence	gi|47084498|gb|AC148293.6|	1e-39
A_stenosperma_Nema_HiSeq_L_1218_T_3	896	PREDICTED: Cicer arietinum probable transcription factor PosF21-like (LOC101490377), mRNA	gi|502114522|ref|XM_004494920.1|	3e-38
A_stenosperma_Nema_HiSeq_L_1218_T_4	2345	Phaseolus vulgaris hypothetical protein (PHAVU_011G038200g) mRNA, complete cds	gi|593133836|ref|XM_007131680.1|	3e-161
A_stenosperma_Nema_HiSeq_L_1219_T_1	503	PREDICTED: Glycine max IAA-amino acid hydrolase ILR1-like 4-like (LOC100792044), mRNA	gi|571514947|ref|XM_003546592.2|	8e-56
A_stenosperma_Nema_HiSeq_L_1219_T_2	486	***** No hits found *****
A_stenosperma_Nema_HiSeq_L_1219_T_3	1920	PREDICTED: Glycine max IAA-amino acid hydrolase ILR1-like 4-like (LOC100792044), mRNA	gi|571514947|ref|XM_003546592.2|	0.0
A_stenosperma_Nema_HiSeq_L_1219_T_4	1589	PREDICTED: Glycine max IAA-amino acid hydrolase ILR1-like 4-like (LOC100794121), mRNA	gi|571503410|ref|XM_003543564.2|	0.0
A_stenosperma_Nema_HiSeq_L_1220_T_1	1523	PREDICTED: Cicer arietinum 3'-N-debenzoyl-2'-deoxytaxol N-benzoyltransferase-like (LOC101494826), mRNA	gi|502078205|ref|XM_004485814.1|	0.0
A_stenosperma_Nema_HiSeq_L_1221_T_1	1263	PREDICTED: Glycine max uncharacterized LOC100500688 (LOC100500688), mRNA	gi|571472839|ref|XM_003531771.2|	0.0
A_stenosperma_Nema_HiSeq_L_1222_T_1	274	PREDICTED: Glycine max 60S ribosomal protein L17-1-like (LOC100800781), mRNA	gi|571490325|ref|XM_003538505.2|	5e-85
A_stenosperma_Nema_HiSeq_L_1223_T_1	1684	Glycine max cDNA, clone: GMFL01-21-O24	gi|210143318|dbj|AK286100.1|	0.0
A_stenosperma_Nema_HiSeq_L_1224_T_1	1375	Glycine max cDNA, clone: GMFL01-31-O19	gi|210143801|dbj|AK286583.1|	0.0
A_stenosperma_Nema_HiSeq_L_1224_T_2	525	***** No hits found *****
A_stenosperma_Nema_HiSeq_L_1225_T_1	848	PREDICTED: Cicer arietinum uncharacterized LOC101495563 (LOC101495563), mRNA	gi|502135718|ref|XM_004502373.1|	1e-46
A_stenosperma_Nema_HiSeq_L_1226_T_1	602	PREDICTED: Glycine max 40S ribosomal protein S21-like (LOC100817753), mRNA	gi|571518667|ref|XM_006597663.1|	5e-74
A_stenosperma_Nema_HiSeq_L_1227_T_1	963	Glycine max uncharacterized LOC100306561 (LOC100306561), mRNA	gi|351723352|ref|NM_001249835.1|	3e-123
A_stenosperma_Nema_HiSeq_L_1228_T_1	1353	PREDICTED: Glycine max transcription factor 25-like (LOC100782476), mRNA	gi|571464872|ref|XM_006583127.1|	0.0
A_stenosperma_Nema_HiSeq_L_1229_T_1	2054	Lotus japonicus genomic DNA, chromosome 4, clone: LjT09M02, TM1870b, complete sequence	gi|189163239|dbj|AP010473.1|	3e-116
A_stenosperma_Nema_HiSeq_L_1230_T_1	1078	PREDICTED: Glycine max uncharacterized LOC100500064 (LOC100500064), transcript variant X1, mRNA	gi|571513867|ref|XM_006596901.1|	0.0
A_stenosperma_Nema_HiSeq_L_1231_T_1	1497	PREDICTED: Glycine max RAN GTPase-activating protein 2-like (LOC100795339), transcript variant X3, mRNA	gi|571567249|ref|XM_006605981.1|	0.0
A_stenosperma_Nema_HiSeq_L_1232_T_1	955	Lotus japonicus clone JCVI-FLLj-4O13 unknown mRNA	gi|388493397|gb|BT134970.1|	1e-131
A_stenosperma_Nema_HiSeq_L_1233_T_1	1910	PREDICTED: Cicer arietinum tubulin beta-2 chain-like (LOC101490319), mRNA	gi|502146872|ref|XM_004506588.1|	0.0
A_stenosperma_Nema_HiSeq_L_1234_T_1	3687	PREDICTED: Glycine max ABC transporter B family member 15-like (LOC100807709), misc_RNA	gi|571553531|ref|XR_137623.2|	0.0
A_stenosperma_Nema_HiSeq_L_1235_T_1	1154	Glycine max cDNA, clone: GMFL01-23-F01	gi|210143395|dbj|AK286177.1|	5e-76
A_stenosperma_Nema_HiSeq_L_1236_T_1	407	Arachis hypogaea serine/threonine/tyrosine kinase mRNA, complete cds	gi|13124864|gb|AY027437.1|	3e-109
A_stenosperma_Nema_HiSeq_L_1236_T_2	1875	Arachis hypogaea serine/threonine/tyrosine kinase mRNA, complete cds	gi|13124864|gb|AY027437.1|	0.0
A_stenosperma_Nema_HiSeq_L_1236_T_3	1867	Arachis hypogaea serine/threonine/tyrosine kinase mRNA, complete cds	gi|13124864|gb|AY027437.1|	0.0
A_stenosperma_Nema_HiSeq_L_1236_T_4	1875	Arachis hypogaea serine/threonine/tyrosine kinase mRNA, complete cds	gi|13124864|gb|AY027437.1|	0.0
A_stenosperma_Nema_HiSeq_L_1237_T_1	1483	Medicago truncatula Elongation factor Ts (MTR_104s0025) mRNA, complete cds	gi|358347700|ref|XM_003637846.1|	2e-121
A_stenosperma_Nema_HiSeq_L_1238_T_1	1706	Arachis ipaensis voucher KG30076 retrotransposon B57_Mico_autonomous-Ty3-type, complete sequence	gi|472455670|gb|KC608781.1|	4e-114
A_stenosperma_Nema_HiSeq_L_1239_T_1	1454	PREDICTED: Glycine max thaumatin-like protein 1-like (LOC100806478), mRNA	gi|571487703|ref|XM_003538832.2|	6e-176
A_stenosperma_Nema_HiSeq_L_1240_T_1	671	***** No hits found *****
A_stenosperma_Nema_HiSeq_L_1241_T_1	1293	PREDICTED: Glycine max uncharacterized LOC100779294 (LOC100779294), mRNA	gi|571477884|ref|XM_003533224.2|	3e-118
A_stenosperma_Nema_HiSeq_L_1242_T_1	528	PREDICTED: Cicer arietinum immediate early response 3-interacting protein 1-like (LOC101489454), transcript variant X1, mRNA	gi|502146864|ref|XM_004506585.1|	1e-48
A_stenosperma_Nema_HiSeq_L_1243_T_1	2128	PREDICTED: Glycine max probable LRR receptor-like serine/threonine-protein kinase At1g51860-like (LOC100777879), mRNA	gi|571474979|ref|XM_006586353.1|	0.0
A_stenosperma_Nema_HiSeq_L_1244_T_1	1327	PREDICTED: Cicer arietinum receptor-like protein kinase At3g21340-like (LOC101503876), mRNA	gi|502078007|ref|XM_004485754.1|	0.0
A_stenosperma_Nema_HiSeq_L_1244_T_2	477	***** No hits found *****
A_stenosperma_Nema_HiSeq_L_1245_T_1	1236	Lotus japonicus cDNA, clone: LjFL1-073-DF06, HTC	gi|292770879|dbj|AK337654.1|	0.0
A_stenosperma_Nema_HiSeq_L_1246_T_1	1768	PREDICTED: Musa acuminata subsp. malaccensis E3 ubiquitin-protein ligase RING1-like (LOC103974612), mRNA	gi|695080559|ref|XM_009389475.1|	2e-36
A_stenosperma_Nema_HiSeq_L_1247_T_1	1115	Arachis stenosperma clone AS1RN10F09 microsatellite sequence	gi|70779754|gb|DQ099077.1|	0.0
A_stenosperma_Nema_HiSeq_L_1247_T_2	1012	Arachis stenosperma clone AS1RN10F09 microsatellite sequence	gi|70779754|gb|DQ099077.1|	0.0
A_stenosperma_Nema_HiSeq_L_1248_T_1	1131	Arachis hypogaea actin depolymerizing factor-like protein mRNA, complete cds	gi|84028520|gb|DQ320313.1|	0.0
A_stenosperma_Nema_HiSeq_L_1249_T_1	2264	PREDICTED: Glycine max 2,3-bisphosphoglycerate-independent phosphoglycerate mutase-like (LOC100794734), mRNA	gi|571479557|ref|XM_003534568.2|	0.0
A_stenosperma_Nema_HiSeq_L_1250_T_1	969	Medicago truncatula clone JCVI-FLMt-2G17 unknown mRNA	gi|388522308|gb|BT149422.1|	1e-161
A_stenosperma_Nema_HiSeq_L_1251_T_1	307	Phaseolus vulgaris hypothetical protein (PHAVU_008G188100g) mRNA, complete cds	gi|593488964|ref|XM_007141288.1|	8e-94
A_stenosperma_Nema_HiSeq_L_1252_T_1	474	PREDICTED: Glycine max uncharacterized LOC100776767 (LOC100776767), transcript variant X5, mRNA	gi|571511367|ref|XM_006596347.1|	1e-33
A_stenosperma_Nema_HiSeq_L_1253_T_1	1482	Phaseolus vulgaris hypothetical protein (PHAVU_005G088200g) mRNA, complete cds	gi|593698367|ref|XM_007149595.1|	3e-114
A_stenosperma_Nema_HiSeq_L_1253_T_2	1457	Phaseolus vulgaris hypothetical protein (PHAVU_005G088200g) mRNA, complete cds	gi|593698367|ref|XM_007149595.1|	3e-114
A_stenosperma_Nema_HiSeq_L_1254_T_1	1493	PREDICTED: Glycine max uncharacterized LOC100795686 (LOC100795686), mRNA	gi|571454129|ref|XM_003524438.2|	0.0
A_stenosperma_Nema_HiSeq_L_1255_T_1	1217	Lotus japonicus clone JCVI-FLLj-4K16 unknown mRNA	gi|388496053|gb|BT136298.1|	0.0
A_stenosperma_Nema_HiSeq_L_1256_T_1	377	Phaseolus vulgaris hypothetical protein (PHAVU_002G268200g) mRNA, complete cds	gi|593793519|ref|XM_007159737.1|	2e-101
A_stenosperma_Nema_HiSeq_L_1257_T_1	1060	PREDICTED: Glycine max protein UXT homolog (LOC100791047), transcript variant X2, mRNA	gi|571439669|ref|XM_006574861.1|	4e-127
A_stenosperma_Nema_HiSeq_L_1258_T_1	818	Glycine max uncharacterized LOC100499700 (LOC100499700), mRNA	gi|351723622|ref|NM_001251636.1|	2e-103
A_stenosperma_Nema_HiSeq_L_1259_T_1	1439	PREDICTED: Glycine max UDP-glucose 4-epimerase GEPI48-like (LOC100818509), transcript variant X1, mRNA	gi|571436592|ref|XM_003517462.2|	0.0
A_stenosperma_Nema_HiSeq_L_1260_T_1	1472	PREDICTED: Glycine max 60S ribosomal protein L3-like (LOC100792174), mRNA	gi|571494910|ref|XM_003540495.2|	0.0
A_stenosperma_Nema_HiSeq_L_1261_T_1	1357	PREDICTED: Glycine max methyl-CpG-binding domain-containing protein 10-like (LOC100786540), mRNA	gi|571503820|ref|XM_003543633.2|	2e-91
A_stenosperma_Nema_HiSeq_L_1262_T_1	1342	Lotus japonicus clone JCVI-FLLj-9B16 unknown mRNA	gi|388520448|gb|BT148492.1|	6e-131
A_stenosperma_Nema_HiSeq_L_1263_T_1	1511	Phaseolus vulgaris hypothetical protein (PHAVU_001G259600g) mRNA, complete cds	gi|593801387|ref|XM_007163669.1|	2e-131
A_stenosperma_Nema_HiSeq_L_1264_T_1	961	Arachis hypogaea isolate E12 plastidic acyl carrier protein mRNA, complete cds	gi|288816950|gb|GU576558.1|	0.0
A_stenosperma_Nema_HiSeq_L_1265_T_1	1963	PREDICTED: Glycine max T-complex protein 1 subunit zeta-like (LOC100811946), mRNA	gi|571550330|ref|XM_003552688.2|	0.0
A_stenosperma_Nema_HiSeq_L_1266_T_1	623	PREDICTED: Glycine max 60S ribosomal protein L7a-like (LOC100775472), mRNA	gi|571491834|ref|XM_003540687.2|	4e-114
A_stenosperma_Nema_HiSeq_L_1267_T_1	759	PREDICTED: Fragaria vesca subsp. vesca uncharacterized endoplasmic reticulum membrane protein C16E8.02 (LOC101299475), mRNA	gi|764583987|ref|XM_004299293.2|	8e-33
A_stenosperma_Nema_HiSeq_L_1268_T_1	1334	PREDICTED: Glycine max fatty acid amide hydrolase-like (LOC100778732), mRNA	gi|571516369|ref|XM_003545703.2|	0.0
A_stenosperma_Nema_HiSeq_L_1269_T_1	3049	Sesbania rostrata srha5 mRNA for plasma membrane H+-ATPase, complete cds	gi|31580854|dbj|AB086374.1|	0.0
A_stenosperma_Nema_HiSeq_L_1269_T_2	3193	Sesbania rostrata srha5 mRNA for plasma membrane H+-ATPase, complete cds	gi|31580854|dbj|AB086374.1|	0.0
A_stenosperma_Nema_HiSeq_L_1270_T_1	1636	Arachis hypogaea serine hydroxymethyltransferase 4 mRNA, complete cds	gi|488726210|gb|JX424597.1|	0.0
A_stenosperma_Nema_HiSeq_L_1271_T_1	1690	PREDICTED: Glycine max uncharacterized LOC100499743 (LOC100499743), mRNA	gi|571446003|ref|XM_003521271.2|	0.0
A_stenosperma_Nema_HiSeq_L_1271_T_2	1443	PREDICTED: Glycine max uncharacterized LOC100499743 (LOC100499743), mRNA	gi|571446003|ref|XM_003521271.2|	0.0
A_stenosperma_Nema_HiSeq_L_1272_T_1	1106	Phaseolus vulgaris hypothetical protein (PHAVU_005G069600g) mRNA, complete cds	gi|593697909|ref|XM_007149366.1|	9e-69
A_stenosperma_Nema_HiSeq_L_1273_T_1	475	***** No hits found *****
A_stenosperma_Nema_HiSeq_L_1274_T_1	1220	Lotus japonicus cDNA, clone: LjFL1-004-BB07, HTC	gi|292727826|dbj|AK336448.1|	0.0
A_stenosperma_Nema_HiSeq_L_1275_T_1	1571	PREDICTED: Glycine max aminomethyltransferase, mitochondrial-like (LOC100800509), transcript variant X1, mRNA	gi|571517747|ref|XM_003546109.2|	0.0
A_stenosperma_Nema_HiSeq_L_1276_T_1	1179	PREDICTED: Cicer arietinum nifU-like protein 2, chloroplastic-like (LOC101504524), mRNA	gi|502076793|ref|XM_004485403.1|	2e-159
A_stenosperma_Nema_HiSeq_L_1277_T_1	1733	PREDICTED: Glycine max UDP-D-xylose:L-fucose alpha-1,3-D-xylosyltransferase 2-like (LOC100802215), mRNA	gi|571488317|ref|XM_003537843.2|	0.0
A_stenosperma_Nema_HiSeq_L_1278_T_1	938	Medicago truncatula F-box/kelch-repeat protein (MTR_7g017400) mRNA, complete cds	gi|357502592|ref|XM_003621537.1|	4e-91
A_stenosperma_Nema_HiSeq_L_1279_T_1	287	***** No hits found *****
A_stenosperma_Nema_HiSeq_L_1280_T_1	456	PREDICTED: Tarenaya hassleriana metallothionein-like protein type 2 (LOC104816271), mRNA	gi|729350622|ref|XM_010545002.1|	0.001
A_stenosperma_Nema_HiSeq_L_1281_T_1	1395	Arachis hypogaea eukaryotic translation initiation factor (eIF(iso)4E) mRNA, complete cds	gi|588295071|gb|KF956378.1|	0.0
A_stenosperma_Nema_HiSeq_L_1282_T_1	1297	Glycine max codeine O-demethylase-like (LOC100799195), mRNA	gi|403044221|ref|NM_001254513.2|	1e-172
A_stenosperma_Nema_HiSeq_L_1283_T_1	340	Escherichia coli strain CI5, complete genome	gi|806957753|gb|CP011018.1|	1e-176
A_stenosperma_Nema_HiSeq_L_1284_T_1	1434	Lotus japonicus clone JCVI-FLLj-3P17 unknown mRNA	gi|388506397|gb|BT141471.1|	5e-132
A_stenosperma_Nema_HiSeq_L_1285_T_1	1502	PREDICTED: Glycine max uncharacterized LOC100775994 (LOC100775994), mRNA	gi|571553665|ref|XM_003554834.2|	3e-94
A_stenosperma_Nema_HiSeq_L_1286_T_1	1397	PREDICTED: Glycine max protein TRANSPORT INHIBITOR RESPONSE 1-like (LOC100788342), transcript variant X3, mRNA	gi|571466935|ref|XM_006583732.1|	0.0
A_stenosperma_Nema_HiSeq_L_1287_T_1	932	Glycine max uncharacterized LOC100305642 (LOC100305642), mRNA	gi|402793875|ref|NM_001251489.2|	0.0
A_stenosperma_Nema_HiSeq_L_1289_T_1	1652	PREDICTED: Glycine max coumaroyl-CoA:anthocyanidin 3-O-glucoside-6''-O-coumaroyltransferase 1-like (LOC100782335), mRNA	gi|571473036|ref|XM_003531822.2|	6e-137
A_stenosperma_Nema_HiSeq_L_1290_T_1	859	PREDICTED: Eucalyptus grandis magnesium-dependent phosphatase 1 (LOC104452929), mRNA	gi|702390947|ref|XM_010067426.1|	3e-38
A_stenosperma_Nema_HiSeq_L_1291_T_1	1121	Lotus japonicus clone JCVI-FLLj-11M13 unknown mRNA	gi|388518748|gb|BT147642.1|	0.0
A_stenosperma_Nema_HiSeq_L_1291_T_2	614	Lotus japonicus clone JCVI-FLLj-11M13 unknown mRNA	gi|388518748|gb|BT147642.1|	1e-70
A_stenosperma_Nema_HiSeq_L_1292_T_1	590	Phaseolus vulgaris hypothetical protein (PHAVU_003G229200g) mRNA, complete cds	gi|593785436|ref|XM_007155697.1|	5e-19
A_stenosperma_Nema_HiSeq_L_1293_T_1	507	***** No hits found *****
A_stenosperma_Nema_HiSeq_L_1294_T_1	1419	PREDICTED: Glycine max protein AIG1-like (LOC100801425), mRNA	gi|571472851|ref|XM_006585679.1|	0.0
A_stenosperma_Nema_HiSeq_L_1295_T_1	1363	PREDICTED: Glycine max ribose-phosphate pyrophosphokinase 5, chloroplastic-like (LOC100816430), transcript variant X1, mRNA	gi|571445017|ref|XM_003520981.2|	0.0
A_stenosperma_Nema_HiSeq_L_1295_T_2	1173	Lotus japonicus cDNA, clone: LjFL3-034-CD08, HTC	gi|292683050|dbj|AK339602.1|	0.0
A_stenosperma_Nema_HiSeq_L_1296_T_1	914	Glycine max uncharacterized LOC100305590 (LOC100305590), mRNA	gi|403043885|ref|NM_001250635.2|	5e-90
A_stenosperma_Nema_HiSeq_L_1297_T_1	1403	PREDICTED: Glycine max protein YLS2-like (LOC100806445), transcript variant X1, mRNA	gi|571438714|ref|XM_003519992.2|	1e-87
A_stenosperma_Nema_HiSeq_L_1297_T_2	657	Arachis ipaensis retrotransposon B132_Zoe_autonomous-Ty1-type, complete sequence	gi|572921119|gb|KF729715.1|	2e-33
A_stenosperma_Nema_HiSeq_L_1298_T_1	1220	Arachis hypogaea WRKY transcription factor mRNA, complete cds	gi|195549535|gb|EU853827.1|	0.0
A_stenosperma_Nema_HiSeq_L_1299_T_1	1053	Arachis stenosperma clone AS1RN3B12 microsatellite sequence	gi|70779731|gb|DQ099054.1|	0.0
A_stenosperma_Nema_HiSeq_L_1300_T_1	1947	PREDICTED: Cicer arietinum putative E3 ubiquitin-protein ligase XBAT31-like (LOC101496789), mRNA	gi|502146767|ref|XM_004506541.1|	0.0
A_stenosperma_Nema_HiSeq_L_1301_T_1	974	Glycine max arogenate dehydrogenase 1, chloroplastic-like (ADH1), mRNA	gi|731441376|ref|NM_001303009.1|	0.0
A_stenosperma_Nema_HiSeq_L_1301_T_2	936	Glycine max arogenate dehydrogenase 1, chloroplastic-like (ADH1), mRNA	gi|731441376|ref|NM_001303009.1|	0.0
A_stenosperma_Nema_HiSeq_L_1301_T_3	974	Glycine max arogenate dehydrogenase 1, chloroplastic-like (ADH1), mRNA	gi|731441376|ref|NM_001303009.1|	0.0
A_stenosperma_Nema_HiSeq_L_1302_T_1	1322	PREDICTED: Brassica rapa WD repeat-containing protein LWD1 (LOC103843095), mRNA	gi|685368219|ref|XM_009119798.1|	2e-179
A_stenosperma_Nema_HiSeq_L_1303_T_1	403	Solanum lycopersicum chromosome ch06, complete genome	gi|663681072|emb|HG975518.1|	2e-11
A_stenosperma_Nema_HiSeq_L_1304_T_1	1414	PREDICTED: Glycine max polyubiquitin (LOC547661), mRNA	gi|571538763|ref|XM_003550185.2|	0.0
A_stenosperma_Nema_HiSeq_L_1305_T_1	3306	PREDICTED: Glycine max protein TOPLESS-like (LOC100795759), transcript variant X3, mRNA	gi|571472489|ref|XM_006585564.1|	0.0
A_stenosperma_Nema_HiSeq_L_1306_T_1	3647	Arachis hypogaea clone fosmid 344, partial sequence	gi|241914514|gb|FJ654705.2|	0.0
A_stenosperma_Nema_HiSeq_L_1307_T_1	2380	Glycine max cDNA, clone: GMFL01-10-I10	gi|210142610|dbj|AK285488.1|	0.0
A_stenosperma_Nema_HiSeq_L_1308_T_1	686	Arachis hypogaea clone L43 putative nitrilase-associated protein mRNA, partial cds	gi|194466082|gb|DQ889507.1|	0.0
A_stenosperma_Nema_HiSeq_L_1308_T_2	636	Arachis hypogaea clone L43 putative nitrilase-associated protein mRNA, partial cds	gi|194466082|gb|DQ889507.1|	5e-114
A_stenosperma_Nema_HiSeq_L_1309_T_1	576	***** No hits found *****
A_stenosperma_Nema_HiSeq_L_1310_T_1	1688	Medicago truncatula hypothetical protein (MTR_1g061590) mRNA, complete cds	gi|357440226|ref|XM_003590343.1|	0.0
A_stenosperma_Nema_HiSeq_L_1311_T_1	2078	Medicago truncatula Protein ELC (MTR_4g075250) mRNA, complete cds	gi|357473964|ref|XM_003607219.1|	1e-153
A_stenosperma_Nema_HiSeq_L_1312_T_1	1158	Stylosanthes humilis peroxidase mRNA	gi|535763|gb|L36111.1|SSNPEROXIB	5e-166
A_stenosperma_Nema_HiSeq_L_1313_T_1	740	***** No hits found *****
A_stenosperma_Nema_HiSeq_L_1314_T_1	1992	PREDICTED: Glycine max 3-phosphoshikimate 1-carboxyvinyltransferase, chloroplastic-like (LOC100789268), mRNA	gi|571435269|ref|XM_003516991.2|	0.0
A_stenosperma_Nema_HiSeq_L_1315_T_1	1230	Lotus japonicus clone JCVI-FLLj-15K1 unknown mRNA	gi|388513806|gb|BT145171.1|	2e-164
A_stenosperma_Nema_HiSeq_L_1316_T_1	1472	PREDICTED: Cicer arietinum uncharacterized LOC101512692 (LOC101512692), mRNA	gi|502102299|ref|XM_004491973.1|	7e-61
A_stenosperma_Nema_HiSeq_L_1317_T_1	2291	PREDICTED: Glycine max bifunctional epoxide hydrolase 2-like (LOC100799903), mRNA	gi|571559496|ref|XM_003554479.2|	0.0
A_stenosperma_Nema_HiSeq_L_1318_T_1	1194	Phaseolus vulgaris hypothetical protein (PHAVU_002G109700g) mRNA, complete cds	gi|593789775|ref|XM_007157865.1|	0.0
A_stenosperma_Nema_HiSeq_L_1318_T_2	1128	Phaseolus vulgaris clone BE2850 60S ribosomal protein L8-3-like protein mRNA, complete cds	gi|543176763|gb|KF033415.1|	0.0
A_stenosperma_Nema_HiSeq_L_1318_T_3	1050	Phaseolus vulgaris hypothetical protein (PHAVU_002G109700g) mRNA, complete cds	gi|593789775|ref|XM_007157865.1|	0.0
A_stenosperma_Nema_HiSeq_L_1319_T_1	1367	Phaseolus vulgaris hypothetical protein (PHAVU_006G187300g) mRNA, complete cds	gi|593695368|ref|XM_007148121.1|	4e-118
A_stenosperma_Nema_HiSeq_L_1320_T_1	1541	PREDICTED: Glycine max uncharacterized LOC100807084 (LOC100807084), transcript variant X1, mRNA	gi|571464067|ref|XM_006582871.1|	0.0
A_stenosperma_Nema_HiSeq_L_1321_T_1	1214	Phaseolus vulgaris hypothetical protein (PHAVU_006G022600g) mRNA, complete cds	gi|593691308|ref|XM_007146162.1|	1e-176
A_stenosperma_Nema_HiSeq_L_1322_T_1	1662	Arachis hypogaea beta-ketoacyl-ACP reductase (KR) mRNA, complete cds	gi|268527764|gb|FJ768728.1|	0.0
A_stenosperma_Nema_HiSeq_L_1323_T_1	1717	PREDICTED: Glycine max cytochrome P450 86B1-like (LOC100809503), mRNA	gi|571487974|ref|XM_003538912.2|	0.0
A_stenosperma_Nema_HiSeq_L_1324_T_1	1876	Lotus japonicus cDNA, clone: LjFL2-037-BE11, HTC	gi|292786898|dbj|AK338686.1|	0.0
A_stenosperma_Nema_HiSeq_L_1325_T_1	415	***** No hits found *****
A_stenosperma_Nema_HiSeq_L_1326_T_1	820	PREDICTED: Glycine max uncharacterized LOC100781351 (LOC100781351), misc_RNA	gi|571457139|ref|XR_136532.2|	7e-148
A_stenosperma_Nema_HiSeq_L_1327_T_1	1233	Glycine max PHD finger protein ALFIN-LIKE 1-like (LOC100793126), mRNA	gi|403044192|ref|NM_001252902.2|	0.0
A_stenosperma_Nema_HiSeq_L_1328_T_1	1491	PREDICTED: Cicer arietinum probable galacturonosyltransferase-like 9-like (LOC101500277), mRNA	gi|502090813|ref|XM_004489292.1|	0.0
A_stenosperma_Nema_HiSeq_L_1329_T_1	2803	PREDICTED: Glycine max putative receptor protein kinase PERK1 (PERK1), transcript variant X1, mRNA	gi|571475632|ref|XM_006586659.1|	0.0
A_stenosperma_Nema_HiSeq_L_1330_T_1	1198	PREDICTED: Glycine max glyoxylate/succinic semialdehyde reductase 1-like (LOC100802847), transcript variant 1, mRNA	gi|571525161|ref|XM_003548525.2|	0.0
A_stenosperma_Nema_HiSeq_L_1331_T_1	1210	Arachis stenosperma clone AS1RN0x506 microsatellite sequence	gi|70779725|gb|DQ099048.1|	0.0
A_stenosperma_Nema_HiSeq_L_1332_T_1	864	PREDICTED: Glycine max ATP synthase subunit delta', mitochondrial-like (LOC100780778), mRNA	gi|571445074|ref|XM_006576630.1|	5e-150
A_stenosperma_Nema_HiSeq_L_1333_T_1	1133	Arabidopsis thaliana chromosome 1 sequence	gi|332189094|gb|CP002684.1|	0.004
A_stenosperma_Nema_HiSeq_L_1334_T_1	1262	***** No hits found *****
A_stenosperma_Nema_HiSeq_L_1335_T_1	956	PREDICTED: Vitis vinifera BRCA1-associated protein (LOC100249232), mRNA	gi|731407318|ref|XM_002285297.3|	3e-38
A_stenosperma_Nema_HiSeq_L_1336_T_1	431	***** No hits found *****
A_stenosperma_Nema_HiSeq_L_1336_T_2	862	***** No hits found *****
A_stenosperma_Nema_HiSeq_L_1336_T_3	1128	***** No hits found *****
A_stenosperma_Nema_HiSeq_L_1337_T_1	2714	PREDICTED: Glycine max uncharacterized LOC100818406 (LOC100818406), mRNA	gi|571492554|ref|XM_003539725.2|	0.0
A_stenosperma_Nema_HiSeq_L_1338_T_1	2512	PREDICTED: Glycine max transcription factor bHLH13-like (LOC100801502), mRNA	gi|571560759|ref|XM_003553743.2|	5e-129
A_stenosperma_Nema_HiSeq_L_1339_T_1	2021	Arachis hypogaea mRNA for ABA 8'-hydroxylase (CYP707A1 gene), cultivar Yueyou 7	gi|558515386|emb|HG764750.1|	0.0
A_stenosperma_Nema_HiSeq_L_1339_T_2	812	Arachis hypogaea mRNA for ABA 8'-hydroxylase (CYP707A1 gene), cultivar Yueyou 7	gi|558515386|emb|HG764750.1|	0.0
A_stenosperma_Nema_HiSeq_L_1340_T_1	1778	PREDICTED: Glycine max uncharacterized LOC100779033 (LOC100779033), mRNA	gi|571452385|ref|XM_006578964.1|	0.0
A_stenosperma_Nema_HiSeq_L_1341_T_1	1437	Glycine max coiled-coil domain-containing protein 25-like (LOC100785488), mRNA	gi|402794214|ref|NM_001255281.2|	0.0
A_stenosperma_Nema_HiSeq_L_1342_T_1	1552	PREDICTED: Glycine max uncharacterized LOC100806860 (LOC100806860), transcript variant X3, mRNA	gi|571503133|ref|XM_006594999.1|	0.0
A_stenosperma_Nema_HiSeq_L_1343_T_1	1326	PREDICTED: Cicer arietinum mechanosensitive ion channel protein 10-like (LOC101490364), mRNA	gi|502165207|ref|XM_004513413.1|	0.0
A_stenosperma_Nema_HiSeq_L_1344_T_1	1107	Glycine max cDNA, clone: GMFL01-48-H09	gi|210144489|dbj|AK287271.1|	0.0
A_stenosperma_Nema_HiSeq_L_1344_T_2	1057	Lotus japonicus clone JCVI-FLLj-14J24 unknown mRNA	gi|388490693|gb|BT133618.1|	0.0
A_stenosperma_Nema_HiSeq_L_1344_T_3	1107	Glycine max cDNA, clone: GMFL01-48-H09	gi|210144489|dbj|AK287271.1|	0.0
A_stenosperma_Nema_HiSeq_L_1345_T_1	1455	PREDICTED: Glycine max COP9 signalosome complex subunit 2-like (LOC100788070), mRNA	gi|571443717|ref|XM_003520431.2|	0.0
A_stenosperma_Nema_HiSeq_L_1345_T_2	1455	PREDICTED: Glycine max COP9 signalosome complex subunit 2-like (LOC100788070), mRNA	gi|571443717|ref|XM_003520431.2|	0.0
A_stenosperma_Nema_HiSeq_L_1345_T_3	1502	PREDICTED: Glycine max COP9 signalosome complex subunit 2-like (LOC100788070), mRNA	gi|571443717|ref|XM_003520431.2|	0.0
A_stenosperma_Nema_HiSeq_L_1345_T_4	1455	PREDICTED: Glycine max COP9 signalosome complex subunit 2-like (LOC100788070), mRNA	gi|571443717|ref|XM_003520431.2|	0.0
A_stenosperma_Nema_HiSeq_L_1346_T_1	2649	PREDICTED: Glycine max cyclin-dependent kinase F-4-like (LOC100810150), transcript variant X1, mRNA	gi|571435422|ref|XM_003517030.2|	0.0
A_stenosperma_Nema_HiSeq_L_1347_T_1	1482	PREDICTED: Glycine max uncharacterized LOC100783076 (LOC100783076), mRNA	gi|571438963|ref|XM_003518038.2|	0.0
A_stenosperma_Nema_HiSeq_L_1347_T_2	1514	PREDICTED: Glycine max uncharacterized LOC100783076 (LOC100783076), mRNA	gi|571438963|ref|XM_003518038.2|	0.0
A_stenosperma_Nema_HiSeq_L_1347_T_3	1514	PREDICTED: Glycine max uncharacterized LOC100783076 (LOC100783076), mRNA	gi|571438963|ref|XM_003518038.2|	0.0
A_stenosperma_Nema_HiSeq_L_1347_T_4	1514	PREDICTED: Glycine max uncharacterized LOC100783076 (LOC100783076), mRNA	gi|571438963|ref|XM_003518038.2|	0.0
A_stenosperma_Nema_HiSeq_L_1347_T_5	1514	PREDICTED: Glycine max uncharacterized LOC100783076 (LOC100783076), mRNA	gi|571438963|ref|XM_003518038.2|	0.0
A_stenosperma_Nema_HiSeq_L_1347_T_6	1514	PREDICTED: Glycine max uncharacterized LOC100783076 (LOC100783076), mRNA	gi|571438963|ref|XM_003518038.2|	0.0
A_stenosperma_Nema_HiSeq_L_1348_T_1	1944	PREDICTED: Glycine max hexokinase-1-like (LOC100796995), mRNA	gi|571433541|ref|XM_003516687.2|	0.0
A_stenosperma_Nema_HiSeq_L_1349_T_1	459	Arachis hypogaea resveratrol synthase 3 and resveratrol synthase (RS3) gene, complete cds, alternatively spliced	gi|7960182|gb|AF227963.1|AF227963	6e-57
A_stenosperma_Nema_HiSeq_L_1350_T_1	762	Vitis vinifera clone SS0ADG1YA08	gi|349714743|emb|FQ380243.1|	3e-42
A_stenosperma_Nema_HiSeq_L_1351_T_1	722	PREDICTED: Cicer arietinum uncharacterized LOC101512168 (LOC101512168), mRNA	gi|502112564|ref|XM_004494315.1|	1e-41
A_stenosperma_Nema_HiSeq_L_1352_T_1	510	PREDICTED: Jatropha curcas uncharacterized LOC105648220 (LOC105648220), mRNA	gi|802761995|ref|XM_012234540.1|	1e-38
A_stenosperma_Nema_HiSeq_L_1352_T_2	1185	PREDICTED: Jatropha curcas uncharacterized LOC105648220 (LOC105648220), mRNA	gi|802761995|ref|XM_012234540.1|	2e-50
A_stenosperma_Nema_HiSeq_L_1352_T_3	1199	PREDICTED: Jatropha curcas uncharacterized LOC105648220 (LOC105648220), mRNA	gi|802761995|ref|XM_012234540.1|	2e-50
A_stenosperma_Nema_HiSeq_L_1352_T_4	1109	PREDICTED: Jatropha curcas uncharacterized LOC105648220 (LOC105648220), mRNA	gi|802761995|ref|XM_012234540.1|	2e-50
A_stenosperma_Nema_HiSeq_L_1353_T_1	924	PREDICTED: Cicer arietinum probable ADP-ribosylation factor GTPase-activating protein AGD11-like (LOC101504933), mRNA	gi|502137601|ref|XM_004503081.1|	2e-90
A_stenosperma_Nema_HiSeq_L_1354_T_1	1860	PREDICTED: Glycine max uncharacterized LOC100797844 (LOC100797844), transcript variant X1, mRNA	gi|571496618|ref|XM_003543571.2|	0.0
A_stenosperma_Nema_HiSeq_L_1355_T_1	936	Arachis hypogaea isolate XJS-XC-01 fructose-bisphosphate aldolase mRNA, complete cds	gi|540360861|gb|KF470788.1|	0.0
A_stenosperma_Nema_HiSeq_L_1356_T_1	780	Phaseolus vulgaris hypothetical protein (PHAVU_007G066800g) mRNA, complete cds	gi|593671368|ref|XM_007143307.1|	3e-122
A_stenosperma_Nema_HiSeq_L_1357_T_1	612	***** No hits found *****
A_stenosperma_Nema_HiSeq_L_1358_T_1	1191	Lotus japonicus cDNA, clone: LjFL1-063-BG07, HTC	gi|292756609|dbj|AK337467.1|	1e-172
A_stenosperma_Nema_HiSeq_L_1359_T_1	1151	***** No hits found *****
A_stenosperma_Nema_HiSeq_L_1359_T_2	1063	***** No hits found *****
A_stenosperma_Nema_HiSeq_L_1360_T_1	1785	PREDICTED: Glycine max auxilin-related protein 2-like (LOC100781426), transcript variant X1, mRNA	gi|571469241|ref|XM_006584594.1|	0.0
A_stenosperma_Nema_HiSeq_L_1361_T_1	1054	PREDICTED: Glycine max ras-related protein RABB1c-like (LOC100784816), mRNA	gi|571518023|ref|XM_003546164.2|	0.0
A_stenosperma_Nema_HiSeq_L_1362_T_1	1492	Lotus japonicus clone JCVI-FLLj-8I3 unknown mRNA	gi|388520596|gb|BT148566.1|	0.0
A_stenosperma_Nema_HiSeq_L_1363_T_1	1660	Theobroma cacao Family of Uncharacterized protein function, putative (TCM_016805) mRNA, complete cds	gi|590645466|ref|XM_007031290.1|	0.019
A_stenosperma_Nema_HiSeq_L_1364_T_1	750	PREDICTED: Glycine max ABC transporter F family member 4-like (LOC100806865), mRNA	gi|571498504|ref|XM_003542582.2|	8e-167
A_stenosperma_Nema_HiSeq_L_1365_T_1	411	Bacteriovorax marinus SJ genome	gi|301165371|emb|FQ312005.1|	9e-05
A_stenosperma_Nema_HiSeq_L_1365_T_2	357	Bacteriovorax marinus SJ genome	gi|301165371|emb|FQ312005.1|	8e-05
A_stenosperma_Nema_HiSeq_L_1366_T_1	1559	Arachis hypogaea clone WW46 L-asparaginase mRNA, partial cds	gi|194466208|gb|DQ889570.1|	0.0
A_stenosperma_Nema_HiSeq_L_1366_T_2	734	Arachis hypogaea clone WW46 L-asparaginase mRNA, partial cds	gi|194466208|gb|DQ889570.1|	7e-103
A_stenosperma_Nema_HiSeq_L_1367_T_1	1813	Glycine max serine/threonine-protein kinase AtPK2/AtPK19-like (LOC100798259), mRNA	gi|403044286|ref|NM_001252972.2|	0.0
A_stenosperma_Nema_HiSeq_L_1368_T_1	1316	***** No hits found *****
A_stenosperma_Nema_HiSeq_L_1369_T_1	381	Arachis hypogaea 60S ribosomal protein L4/L1 gene, complete cds	gi|488726240|gb|JX424602.1|	8e-30
A_stenosperma_Nema_HiSeq_L_1370_T_1	710	Lotus japonicus cDNA, clone: LjFL1-002-AG10, HTC	gi|292727780|dbj|AK336402.1|	1e-45
A_stenosperma_Nema_HiSeq_L_1371_T_1	1216	Glycine max NAK-type protein kinase (LOC100305403), mRNA	gi|351726997|ref|NM_001251752.1|	0.0
A_stenosperma_Nema_HiSeq_L_1372_T_1	1345	PREDICTED: Glycine max protein NSP-INTERACTING KINASE 1-like (LOC100797768), transcript variant X2, mRNA	gi|571549686|ref|XM_006602919.1|	0.0
A_stenosperma_Nema_HiSeq_L_1373_T_1	269	PREDICTED: Glycine max C-type lectin receptor-like tyrosine-protein kinase At1g52310-like (LOC100779497), mRNA	gi|571476732|ref|XM_003534910.2|	4e-91
A_stenosperma_Nema_HiSeq_L_1374_T_1	2355	PREDICTED: Glycine max cullin-1-like (LOC100779134), mRNA	gi|571476347|ref|XM_003533413.2|	0.0
A_stenosperma_Nema_HiSeq_L_1374_T_2	2244	PREDICTED: Glycine max cullin-1-like (LOC100779134), mRNA	gi|571476347|ref|XM_003533413.2|	0.0
A_stenosperma_Nema_HiSeq_L_1375_T_1	1105	PREDICTED: Glycine max uncharacterized LOC100817544 (LOC100817544), transcript variant X2, mRNA	gi|571453533|ref|XM_006579480.1|	0.0
A_stenosperma_Nema_HiSeq_L_1375_T_2	1105	PREDICTED: Glycine max uncharacterized LOC100817544 (LOC100817544), transcript variant X2, mRNA	gi|571453533|ref|XM_006579480.1|	0.0
A_stenosperma_Nema_HiSeq_L_1375_T_3	1105	PREDICTED: Glycine max uncharacterized LOC100817544 (LOC100817544), transcript variant X2, mRNA	gi|571453533|ref|XM_006579480.1|	0.0
A_stenosperma_Nema_HiSeq_L_1375_T_4	1105	Soybean clone JCVI-FLGm-17J13 unknown mRNA	gi|255635340|gb|BT093666.1|	0.0
A_stenosperma_Nema_HiSeq_L_1375_T_5	1105	PREDICTED: Glycine max uncharacterized LOC100817544 (LOC100817544), transcript variant X2, mRNA	gi|571453533|ref|XM_006579480.1|	0.0
A_stenosperma_Nema_HiSeq_L_1376_T_1	751	PREDICTED: Glycine max flocculation protein FLO11-like (LOC100802172), mRNA	gi|571479598|ref|XM_003534582.2|	4e-125
A_stenosperma_Nema_HiSeq_L_1377_T_1	1457	PREDICTED: Glycine max receptor-like protein kinase BRI1-like 3-like (LOC100785632), mRNA	gi|571450197|ref|XM_006578293.1|	0.0
A_stenosperma_Nema_HiSeq_L_1378_T_1	3098	PREDICTED: Glycine max villin-3-like (LOC100788765), transcript variant X3, mRNA	gi|571440770|ref|XM_006575192.1|	0.0
A_stenosperma_Nema_HiSeq_L_1378_T_2	3065	PREDICTED: Glycine max villin-3-like (LOC100807846), transcript variant X4, mRNA	gi|571482627|ref|XM_006588951.1|	0.0
A_stenosperma_Nema_HiSeq_L_1379_T_1	621	PREDICTED: Malus x domestica non-functional NADPH-dependent codeinone reductase 2-like (LOC103445025), mRNA	gi|657980436|ref|XM_008383993.1|	1e-20
A_stenosperma_Nema_HiSeq_L_1380_T_1	1598	***** No hits found *****
A_stenosperma_Nema_HiSeq_L_1381_T_1	2108	Robinia pseudoacacia allantoinase (ALN) mRNA, complete cds	gi|39653352|gb|AY466437.1|	0.0
A_stenosperma_Nema_HiSeq_L_1382_T_1	1431	Zebrafish DNA sequence from clone CH211-232L22 in linkage group 17, complete sequence	gi|46094730|emb|BX276126.11|	0.016
A_stenosperma_Nema_HiSeq_L_1383_T_1	1320	Lotus japonicus clone JCVI-FLLj-21A14 unknown mRNA	gi|388512374|gb|BT144455.1|	3e-128
A_stenosperma_Nema_HiSeq_L_1384_T_1	1591	PREDICTED: Glycine max formin-like protein 5-like (LOC100776210), mRNA	gi|571462293|ref|XM_003526129.2|	0.0
A_stenosperma_Nema_HiSeq_L_1384_T_2	1493	PREDICTED: Glycine max formin-like protein 5-like (LOC100776210), mRNA	gi|571462293|ref|XM_003526129.2|	0.0
A_stenosperma_Nema_HiSeq_L_1385_T_1	1536	Glycine max cDNA, clone: GMFL01-24-C19	gi|210143437|dbj|AK286219.1|	5e-162
A_stenosperma_Nema_HiSeq_L_1385_T_2	1448	Glycine max cDNA, clone: GMFL01-24-C19	gi|210143437|dbj|AK286219.1|	5e-162
A_stenosperma_Nema_HiSeq_L_1386_T_1	2327	PREDICTED: Glycine max putative clathrin assembly protein At5g35200-like (LOC100800909), transcript variant X2, mRNA	gi|571535622|ref|XM_006600673.1|	0.0
A_stenosperma_Nema_HiSeq_L_1387_T_1	1124	PREDICTED: Glycine max uncharacterized LOC100527127 (LOC100527127), mRNA	gi|571478080|ref|XM_003534085.2|	6e-105
A_stenosperma_Nema_HiSeq_L_1387_T_2	1008	PREDICTED: Glycine max uncharacterized LOC100527127 (LOC100527127), mRNA	gi|571478080|ref|XM_003534085.2|	2e-179
A_stenosperma_Nema_HiSeq_L_1388_T_1	1286	PREDICTED: Glycine max K(+) efflux antiporter 4-like (LOC100788884), transcript variant X2, misc_RNA	gi|571469685|ref|XR_415378.1|	0.0
A_stenosperma_Nema_HiSeq_L_1389_T_1	883	Phaseolus vulgaris hypothetical protein (PHAVU_008G132600g) mRNA, complete cds	gi|593459389|ref|XM_007140616.1|	1e-56
A_stenosperma_Nema_HiSeq_L_1390_T_1	995	PREDICTED: Glycine max uncharacterized LOC100790687 (LOC100790687), mRNA	gi|571536271|ref|XM_003549837.2|	3e-73
[truncated: 42,134 more rows]
